# Supplementary material for: Single-cell transcriptomic analysis reveals tumor cell heterogeneity and immune microenvironment features of pituitary neuroendocrine tumors
Source: Genome Med. 2024 Jan 2;16:2. doi: 10.1186/s13073-023-01267-3 (PMC10759356; doi:10.1186/s13073-023-01267-3)
Supplement: Supplementary file 2 — Additional file 2: Table S1. Sample information. Table S2. Highly variable genes used for clustering and visualizations. Table S3. Differentially expressed genes of each cluster in PitNETs. Table S4. Primers for qRT-PCR and sequences of siRNAs. [file 13073_2023_1267_MOESM2_ESM.xlsx]

## Sheet: S1.Sample_information
Serial number	Sex	Age	Primary/Recurrent tumor	Hormone excess sydrome	Invasive/Non-invasive tumor	Maximal tumor diameter(mm)	Pathological diagnosis	Ki-67
P1	Male	54	Primary	Acromegaly	Non-invasive	27	Somatotroph tumor	0.07
P2	Female	53	Primary	Acromegaly	Non-invasive	20	Somatotroph tumor	0.01
P3	Female	41	Recurrent	Acromegaly	Invasive	21	Mammosomatotroph tumor	0.03
P4	Male	57	Recurrent	Hyperprolactinemia	Invasive	60	Lactotroph tumor	0.08
P5	Female	35	Recurrent	Acromegaly & Hyperprolactinemia	Invasive	91	Mixed somatotroph and lactotroph tumor	0.13
P6	Female	31	Recurrent	Acromegaly	Invasive	58	Mammosomatotroph tumor	0.06
P7	Male	54	Recurrent	Acromegaly	Non-invasive	24	Somatotroph tumor	0.03
P8	Male	31	Primary	Acromegaly	Non-invasive	19	Mammosomatotroph tumor	0.02
P9	Female	52	Primary	None	Invasive	65	Corticotroph tumor	0.03
P10	Female	41	Primary	None	Non-invasive	22	Corticotroph tumor	0.05
P11	Male	45	Primary	None	Non-invasive	24	Null cell tumor	0.03
P12	Male	27	Primary	None	Non-invasive	27	Thyrotroph tumor	0.02
P13	Male	55	Primary	None	Invasive	34	Gonadotroph tumor	0.05
P14	Male	60	Primary	None	Invasive	20	Null cell tumor	0.03
P15	Male	60	Primary	None	Non-invasive	22	Gonadotroph tumor	0.03
P16	Male	77	Recurrent	None	Invasive	28	Null cell tumor	0.05
P17	Female	65	Primary	None	Invasive	48	Corticotroph tumor	0
P18	Female	53	Primary	None	Invasive	30	Corticotroph tumor	0.03
P19	Male	75	Primary	None	Invasive	21	Gonadotroph tumor	0
P20	Male	48	Recurrent	None	Invasive	26	Gonadotroph tumor	0.02
P21	Female	60	Primary	Hyperprolactinemia	Invasive	38	Lactotroph tumor	0.03
P22	Female	30	Primary	Acromegaly	Non-invasive	12	Somatotroph tumor	0.02
P23	Female	61	Primary	Hyperprolactinemia	Invasive	30	Lactotroph tumor	0.07
P24	Male	27	Primary	Cushing disease	Invasive	28	Corticotroph tumor	0.02
P25	Male	48	None	NA	NA	NA	NA	NA
P26	Female	33	None	NA	NA	NA	NA	NA

## Sheet: S2.Highly_variable_genes
A1CF
A2M
AANAT
ABCA13
ABCA4
ABCC9
ABHD5
ABI3
ABRA
AC002076.1
AC003092.1
AC003973.2
AC004687.1
AC004817.3
AC004832.1
AC005261.1
AC005920.2
AC006004.1
AC007613.1
AC007614.1
AC007906.2
AC008011.2
AC008397.1
AC009446.1
AC010542.4
AC010931.3
AC011139.1
AC012150.2
AC013264.1
AC016550.3
AC019069.1
AC020743.1
AC020916.1
AC023157.3
AC023491.2
AC023905.1
AC025154.2
AC026904.3
AC044849.1
AC058791.1
AC067735.1
AC068205.1
AC068506.1
AC068631.1
AC084871.2
AC087633.1
AC092053.2
AC092546.1
AC093010.2
AC093496.1
AC093627.6
AC097478.1
AC099329.1
AC099541.1
AC103591.3
AC103702.2
AC103770.1
AC104389.5
AC106738.1
AC107959.2
AC110716.2
AC116614.1
AC126177.8
AC126323.2
AC126696.1
AC129507.4
AC131009.2
AC131254.1
AC239803.1
AC245014.3
AC245041.2
ACKR1
ACP5
ACPP
ACSS3
ACTA1
ACTA2
ACTG2
ACVRL1
ADAM28
ADAMDEC1
ADAMTS1
ADAP2
ADCYAP1
ADGRF5
ADGRL4
ADH1A
ADH1C
ADH7
ADIRF
ADM
ADORA3
ADRA2A
ADTRP
AF127577.3
AF279873.4
AGR2
AGR3
AGT
AHNAK
AHSP
AIF1
AK5
AKAP12
AKR1B10
AKR1C1
AKR1C2
AKR1C3
AL121944.1
AL132996.1
AL136373.1
AL136987.1
AL137067.1
AL139158.2
AL139280.1
AL139385.1
AL356309.2
AL356747.1
AL357093.2
AL365226.2
AL390718.1
AL445931.1
AL603756.1
AL672032.1
AL731537.1
ALAS1
ALAS2
ALDH1A1
ALDH1A3
ALDH2
ALDH3A1
ALKAL2
ALOX15
ALOX5AP
ALPL
AMY2A
ANGPT1
ANGPT2
ANGPTL4
ANKRD1
ANKRD30B
ANKRD34B
ANKRD37
ANKS1B
ANKUB1
ANO1
ANO3
ANPEP
ANXA1
ANXA11
ANXA2
AP000439.3
AP000692.2
AP002761.2
AP003059.2
AP005482.1
AP2A1
APLNR
APOBEC2
APOBEC3A
APOC1
APOD
APOE
APOL4
APOLD1
AQP1
AQP3
AQP5
AQP9
AR
ARC
AREG
ARF1
ARG2
ARHGAP11A
ARHGAP15
ARHGAP36
ARHGDIB
ARHGEF15
ARHGEF39
ARID5B
ARL14
ARL4A
ARL4C
ARL4D
ARL5B
ARL6IP1
ARPC1B
ARPP21
ART3
ASB2
ASB4
ASCL1
ASF1B
ASNS
ASPA
ASPDH
ASPM
ASPN
ASS1
ATAD2
ATF3
ATF5
ATP1B3
ATP5F1D
ATP6V0A4
AURKA
AURKB
AXL
AZGP1
B2M
B3GNT5
B4GALT1
BAALC
BAG1
BAG3
BBOX1
BCAT1
BCL2A1
BCR
BGN
BHLHE40
BHLHE41
BIK
BIRC3
BIRC5
BIRC7
BLK
BLMH
BMP3
BNIP3
BPIFA1
BPIFA2
BPIFB1
BPIFB2
BPIFB4
BRI3
BRS3
BSPRY
BST2
BTG1
BTG2
BTLA
BTN3A2
BUB1
BX005040.1
BX119904.2
C10orf99
C11orf88
C11orf96
C11orf97
C15orf48
C16orf89
C19orf33
C1GALT1C1
C1orf115
C1orf162
C1orf194
C1orf61
C1QA
C1QB
C1QC
C1QTNF4
C1S
C20orf85
C2CD4A
C2CD4B
C2orf40
C2orf80
C3
C3AR1
C4orf48
C5orf46
C6orf141
C6orf15
C6orf48
C9orf135
C9orf24
CA1
CA12
CA2
CA4
CA6
CALB1
CALB2
CALCA
CALCB
CALCRL
CALD1
CALR
CALY
CAMK2N1
CAMP
CAMTA2
CAPN13
CAPS
CARD16
CARTPT
CASP5
CASQ2
CATSPERD
CAV1
CAV2
CAVIN1
CAVIN2
CAVIN3
CBLN1
CCDC144NL-AS1
CCDC151
CCDC17
CCDC170
CCDC78
CCDC96
CCK
CCL14
CCL15
CCL18
CCL19
CCL2
CCL20
CCL21
CCL22
CCL26
CCL3
CCL3L1
CCL4
CCL4L2
CCL5
CCL8
CCNA1
CCNA2
CCNB1
CCNB2
CCND1
CCNO
CCR1
CCR2
CCR7
CD14
CD163
CD163L1
CD177
CD1B
CD1C
CD1E
CD2
CD207
CD209
CD24
CD248
CD300A
CD320
CD34
CD36
CD37
CD3D
CD3E
CD3G
CD44
CD48
CD52
CD53
CD55
CD59
CD5L
CD63
CD68
CD69
CD7
CD74
CD79A
CD79B
CD80
CD81
CD82
CD83
CD84
CD86
CD8B
CD9
CD93
CD99
CDA
CDC20
CDC37
CDC42EP5
CDC45
CDCA3
CDCA5
CDCA7
CDCA8
CDH17
CDH19
CDH5
CDHR4
CDK1
CDK2AP2
CDKN1A
CDKN1C
CDKN2A
CDKN2D
CDKN3
CEACAM5
CEACAM6
CEBPB
CEBPD
CEL
CELF3
CEMIP2
CENPA
CENPF
CENPK
CENPM
CENPN
CENPU
CENPW
CEP55
CEP85
CES1
CETP
CFAP126
CFAP73
CFD
CFH
CFHR1
CGA
CH25H
CHAC1
CHCHD10
CHGA
CHGB
CHI3L1
CHI3L2
CHMP2B
CHST1
CHST6
CIRBP-AS1
CITED1
CITED2
CKAP2L
CKB
CKS1B
CKS2
CLDN1
CLDN10
CLDN18
CLDN4
CLDN5
CLDN7
CLEC10A
CLEC14A
CLEC1A
CLEC2B
CLEC3B
CLEC7A
CLEC9A
CLGN
CLIC1
CLIC3
CLNK
CLPS
CLSPN
CLU
CMIP
CNIH2
CNKSR3
CNMD
CNN1
CNN3
CNTN2
COBL
COCH
COL15A1
COL18A1
COL1A1
COL1A2
COL3A1
COL4A1
COL4A2
COL6A2
COL6A3
COL9A2
COL9A3
COPB2
CORO1A
COTL1
COX4I2
COX6A2
CP
CPA3
CPA4
CPE
CPLX3
CPVL
CPXM2
CRABP1
CRABP2
CREM
CRH
CRIP1
CRISPLD2
CRNDE
CRYAB
CRYGD
CSF1R
CSF2RA
CSH1
CSHL1
CSN2
CSNK1A1L
CSRP1
CSRP2
CST1
CST2
CST4
CST6
CST7
CSTA
CTAG2
CTGF
CTLA4
CTSD
CTSG
CTSH
CTSS
CTSV
CTSW
CTSZ
CUTA
CX3CR1
CXCL1
CXCL10
CXCL11
CXCL12
CXCL13
CXCL14
CXCL16
CXCL17
CXCL2
CXCL3
CXCL5
CXCL6
CXCL8
CXCL9
CXCR4
CXCR6
CXorf21
CXorf36
CXXC5
CYBA
CYBB
CYCS
CYP1B1
CYP24A1
CYP26A1
CYP2A13
CYP2B6
CYP2F1
CYP3A4
CYP4B1
CYR61
CYTIP
CYTL1
DAB2
DAPL1
DAW1
DBI
DCLK1
DCN
DDIT3
DDIT4
DDIT4L
DDR2
DDX39A
DDX3Y
DEFA6
DEFB1
DEFB119
DEFB126
DEPDC1
DEPDC1B
DEPP1
DERL3
DHCR24
DHRS2
DHRS9
DIAPH2
DIO2
DKK1
DKK3
DLGAP5
DLK1
DLL4
DLX2
DMBT1
DNAH11
DNAJB1
DNAJC12
DNASE1L3
DNPH1
DPEP3
DTHD1
DTL
DUOXA2
DUSP1
DUSP14
DUSP2
DUSP4
DUSP5
DUSP6
DYDC2
DYNLRB2
ECEL1
ECM1
ECSCR
EDN1
EDNRB
EEF1A2
EEF1B2
EEF2
EFCAB1
EFEMP1
EFEMP2
EFHD1
EFNA1
EFNB2
EGFL7
EGR2
EGR3
EGR4
EHD2
EHD4
EHF
EID3
EIF3G
EIF4A3
EIF4EBP1
EIF5A
ELF3
ELL2
ELMSAN1
ELSPBP1
EMCN
EMP1
EMP3
ENG
ENO3
ENPP2
EPAS1
EPHX1
EPN2-AS1
EPPIN
EREG
ERICH1
ERO1B
ERP27
ERRFI1
ESAM
ESCO2
ESM1
ETS2
ETV7
EVA1B
EVI2A
EVI2B
EVPLL
EZR
F11
F12
F13A1
F2RL3
F3
FABP4
FABP5
FABP6
FABP7
FADS1
FAM102A
FAM107A
FAM107B
FAM110C
FAM111B
FAM118A
FAM166B
FAM167B
FAM173A
FAM189A2
FAM198B
FAM20C
FAM216B
FAM24B
FAM3B
FAM3D
FAM53A
FAM57B
FAM72C
FAM72D
FAM81B
FAM83D
FAM83F
FAM84A
FAM89A
FBLN2
FBLN5
FBN2
FBP1
FBP2
FBXO2
FBXO32
FBXO33
FCER1A
FCER1G
FCGBP
FCGR1A
FCGR1B
FCGR2B
FCGR3A
FCGRT
FCN1
FCN3
FCRL5
FDCSP
FFAR1
FFAR3
FGF16
FGF7
FGFBP1
FGFBP2
FGL2
FHL2
FILIP1L
FKBP10
FKBP11
FLG2
FLNA
FLT1
FLT3
FMO2
FN1
FNDC9
FOLR1
FOLR2
FOSB
FOXA2
FOXD3-AS1
FOXM1
FOXS1
FPR1
FPR2
FRG2C
FRMD1
FRZB
FSCN1
FSHB
FST
FSTL3
FTL
FXYD1
FXYD3
FXYD4
FXYD5
FXYD6
FYB1
G0S2
GABRD
GABRP
GAD1
GADD45B
GADD45G
GAGE1
GAGE12H
GAL
GAL3ST4
GALNT14
GALNT8
GAP43
GAPDH
GAREM1
GARS
GAS6
GATA2
GATA3
GBP1
GBP2
GBP4
GCLM
GDF15
GEM
GFAP
GGH
GGT5
GH1
GHRH
GHRHR
GIMAP1
GIMAP4
GIMAP7
GJA1
GJA4
GJA5
GJB1
GJB3
GJB7
GJD2
GLDN
GLIPR1
GLRX
GLRX5
GLUL
GLYATL2
GMFG
GMNC
GNAL
GNAS
GNB3
GNG11
GNG3
GNLY
GOLGA6L2
GOLIM4
GPC3
GPHA2
GPNMB
GPR183
GPR34
GPR42
GPR6
GPR65
GPRC5A
GPX2
GPX3
GRAMD2A
GSN
GSTA1
GTSE1
GULP1
GYPA
GYPB
GYPC
GZMA
GZMB
GZMH
GZMK
H1FX
H3F3A
HAMP
HAND2
HAR1B
HAVCR2
HBA1
HBA2
HBB
HBD
HBEGF
HBG1
HBG2
HBM
HCAR3
HCK
HCLS1
HEG1
HEMGN
HEPACAM2
HEPN1
HERC5
HES1
HES4
HES6
HEYL
HIGD1B
HIST1H1B
HIST1H1C
HIST1H1E
HIST1H2AC
HIST1H2AE
HIST1H2BG
HIST1H2BH
HIST1H2BJ
HIST1H3G
HIST1H4C
HIST1H4E
HIST2H2BE
HIST3H2A
HJURP
HLA-A
HLA-B
HLA-C
HLA-DMA
HLA-DMB
HLA-DPA1
HLA-DPB1
HLA-DQA1
HLA-DQA2
HLA-DQB1
HLA-DQB2
HLA-DRA
HLA-DRB1
HLA-DRB5
HLA-E
HLA-F
HLA-G
HMGB2
HMGB3
HMMR
HMOX1
HNF1A
HOMER1
HOTAIRM1
HOXA10
HOXA5
HOXA7
HOXA9
HOXB2
HOXB5
HOXB6
HOXB7
HOXB9
HOXB-AS3
HP
HPCAL1
HPGDS
HRCT1
HS3ST1
HS3ST6
HSD17B7
HSP90B1
HSPA1A
HSPA1B
HSPA2
HSPA5
HSPA6
HSPB1
HSPG2
HTATSF1
HTN3
HTRA1
ICAM1
ICAM2
ID1
ID2
ID3
IDH1
IDI1
IDO1
IER2
IER3
IFI27
IFI30
IFI35
IFI44
IFI44L
IFI6
IFIT1
IFIT2
IFIT3
IFITM1
IFITM2
IFITM3
IFNB1
IFNG
IGF1
IGFBP1
IGFBP2
IGFBP3
IGFBP4
IGFBP5
IGFBP6
IGFBP7
IGFBP7-AS1
IGHA1
IGHG1
IGHG3
IGHG4
IGKC
IGKV4-1
IGLC2
IGLC3
IGLL5
IGLV2-23
IGLV3-1
IGSF1
IGSF6
IHH
IL10
IL11
IL12B
IL13RA2
IL17B
IL1A
IL1B
IL1R1
IL1RL1
IL1RN
IL20
IL24
IL2RA
IL32
IL37
IL6
IL6R
IL6R-AS1
IL7R
ILF2
IMPA2
IMPDH2
INHBA
INHBB
INHBE
INO80E
INSIG1
INSR
IQGAP2
IRF1
IRF4
IRF8
IRX6
ISCA1
ISG15
ISG20
ISLR
ITGA1
ITGA2
ITGAX
ITGB2
ITLN1
ITM2A
ITM2C
ITPKA
JAKMIP1
JAML
JCHAIN
JMJD1C
JPT1
JTB
JUN
JUNB
JUND
KC877982.1
KCNE4
KCNJ16
KCNJ8
KCNK1
KCNK17
KCNK5
KCNMA1
KCTD12
KDELR3
KDM6B
KDR
KHDRBS3
KIAA0040
KIF14
KIF20A
KIF22
KIF23
KIFC1
KIR2DL4
KIR3DL2
KLF10
KLF2
KLF4
KLF5
KLF6
KLF9
KLK1
KLK11
KLK12
KLRB1
KLRC1
KNL1
KNSTRN
KPNA2
KRT10
KRT13
KRT16
KRT17
KRT18
KRT19
KRT23
KRT4
KRT5
KRT6A
KRT6B
KRT7
KRT81
KRT86
KRTAP3-1
LAIR1
LAIR2
LAMA4
LAMC2
LAPTM5
LBH
LCK
LCN15
LCN2
LCP1
LCP2
LDB2
LDHA
LDLR
LDLRAD1
LDLRAD4
LEFTY2
LGALS1
LGALS14
LGALS2
LGALS3
LGALS4
LGALS9
LGALS9C
LGI4
LGMN
LHB
LHX1
LHX1-DT
LHX2
LHX3
LIF
LILRA4
LILRB4
LILRB5
LIMS2
LINC00314
LINC00326
LINC00473
LINC00632
LINC00840
LINC00844
LINC00885
LINC00944
LINC00996
LINC01022
LINC01094
LINC01187
LINC01215
LINC01235
LINC01432
LINC01436
LINC01480
LINC01497
LINC01546
LINC01603
LINC01615
LINC01724
LINC01857
LINC01871
LINC02029
LINC02172
LINC02195
LINC02432
LINC02433
LINC02475
LINC02489
LINC02539
LIPA
LITAF
LMNA
LMO2
LMO4
LPAR5
LPAR6
LPL
LRRC10B
LRRC26
LRRC32
LRRC75A
LSP1
LST1
LTB
LTF
LUM
LY6D
LY6E
LY6H
LY86
LY9
LY96
LYL1
LYPD1
LYPD2
LYVE1
LYZ
MAD2L1
MAF
MAFA
MAFB
MAFF
MAGEA1
MAGEA3
MAGEA6
MAGEB6
MAGEC2
MAL
MALL
MANF
MAP3K8
MARCKS
MARCKSL1
MARCO
MB
MBD2
MCAM
MCEMP1
MDK
MEG3
MEG8
MEGF6
MEI1
MEP1A
METRN
METRNL
MFGE8
MGARP
MGP
MGST1
MIA
MIAT
MICB
MIDN
MINDY3
MINDY4B
MIR122HG
MIR155HG
MIR181A1HG
MIR503HG
MIR7-3HG
MKI67
MLLT11
MMP10
MMP12
MMP2
MMP2-AS1
MMP7
MMRN2
MND1
MNDA
MNX1
MORN5
MPEG1
MPZ
MPZL2
MRC1
MRGPRF
MRLN
MRPL24
MS4A1
MS4A2
MS4A4A
MS4A6A
MS4A7
MSLN
MSMB
MSMP
MSR1
MT1A
MT1E
MT1F
MT1G
MT1H
MT1M
MT1X
MT2A
MT3
MTHFD2
MT-ND2
MTRNR2L6
MUC1
MUC15
MUC16
MUC4
MUC5AC
MUC5B
MUC6
MX1
MXD3
MYBL2
MYBPHL
MYC
MYCT1
MYH11
MYH6
MYL1
MYL9
MYLK
MYOC
MYOCD
MZB1
NAB2
NAMPT
NAP1L5
NAT16
NBL1
NCALD
NCR3
NDC80
NDN
NDRG1
NDUFA4L2
NEAT1
NECAB1
NEFL
NEFM
NEK2
NELL1
NELL2
NENF
NES
NEU4
NEUROD1
NFATC4
NFIB
NFIL3
NFKB1
NFKBIA
NFKBIZ
NGB
NKAPL
NKG7
NLRP1
NLRP3
NMB
NME1
NMU
NNAT
NNMT
NOD2
NOS2
NOTCH3
NOV
NPAS4
NPDC1
NPM1
NPPC
NPTX1
NPTX2
NPW
NPY
NQO1
NR0B1
NR1D1
NR2F1
NR4A1
NR4A2
NR4A3
NRARP
NRGN
NRIP1
NRN1
NTS
NUAK1
NUCB2
NUCKS1
NUF2
NUPR1
NUSAP1
OAS1
OASL
OCIAD2
ODAM
ODF3B
OIP5
OLFM1
OLFML2A
OLFML3
OLR1
OMG
OSM
OSR2
OTOS
OTUD1
P2RY13
PABPC1
PAGE2
PAGE2B
PAGE5
PAPPA2
PAQR9
PARD6G-AS1
PART1
PAX1
PBK
PBXIP1
PCAT19
PCDH17
PCDH9
PCK1
PCLAF
PCOLCE2
PCP4L1
PCSK1
PCSK1N
PCSK2
PDE1C
PDE4D
PDE6H
PDGFRB
PDIA2
PDIA4
PDK4
PDLIM1
PDLIM2
PDLIM3
PDPN
PDZK1IP1
PEBP1
PEBP4
PECAM1
PEG10
PELI1
PENK
PERP
PFKFB2
PGAP1
PGF
PGM2L1
PGM5-AS1
PGM5P4-AS1
PHACTR3
PHGR1
PHLDA2
PHLDB2
PHLPP2
PI3
PIFO
PIGR
PIM3
PIMREG
PIP
PITX1
PKIB
PKMYT1
PKP2
PLA2G2D
PLAC8
PLAC9
PLAT
PLAU
PLAUR
PLD3
PLD4
PLEK
PLEKHA5
PLEKHB1
PLEKHO1
PLIN2
PLIN5
PLK1
PLK2
PLOD2
PLP1
PLP2
PLPP2
PLPP5
PLTP
PLVAP
PMAIP1
PMCH
PMP2
PMP22
PNMT
PNOC
POC1A
PODXL
POLR2J3.1
POMC
PON1
PON3
POSTN
POU1F1
PPA1
PPDPFL
PPIF
PPM1L
PPP1R14A
PPP1R15A
PPP1R1B
PPP1R27
PPP1R2C
PRC1
PRDM1
PRDX4
PRF1
PRG4
PRKCZ
PRKG1
PRL
PRLH
PRLHR
PRSS1
PRSS2
PRSS22
PRSS23
PRSS3
PSAP
PSAT1
PSCA
PSMB6
PSMB8
PSMB8-AS1
PSMB9
PSMD4
PSTPIP1
PTAFR
PTCRA
PTGDS
PTGER4
PTGS1
PTGS2
PTH
PTMA
PTMS
PTN
PTP4A1
PTPN7
PTPRB
PTPRC
PTPRE
PTPRN
PTTG1
PVALB
PYCARD
PYCR1
PZP
QPCT
R3HDM2
RAB13
RAB31
RAB32
RAB3A
RAB3B
RABAC1
RAC1
RAC2
RACGAP1
RACK1
RAD51AP2
RAMP1
RAMP2
RAMP3
RARRES1
RARRES2
RARRES3
RASD1
RASEF
RASSF9
RBBP8NL
RBFOX1
RBM47
RBP4
RBP7
RCAN1
RCN1
RCN3
RCVRN
RDM1
REG1A
REG4
REN
RERG
RETN
RFPL3
RFPL4A
RGCC
RGS1
RGS10
RGS16
RGS2
RGS4
RGS5
RHCG
RHOB
RHOV
RIIAD1
RLBP1
RNASE1
RNASE6
RNASET2
RND1
RND3
RNF19A
ROBO4
ROPN1L
RPGR
RPL10A
RPL12
RPL18A
RPL22L1
RPL24
RPL26
RPL30
RPL35A
RPL4
RPL7A
RPL8
RPLP0
RPS10
RPS18
RPS2
RPS20
RPS28
RPS4Y1
RPS6
RPSA
RRAD
RRM2
RSAD2
RSPO3
RYBP
S100A1
S100A10
S100A11
S100A12
S100A14
S100A16
S100A2
S100A4
S100A6
S100A8
S100A9
S100B
S100P
S1PR3
SAA1
SAA2
SAA4
SAMD9
SAT1
SBNO2
SBSN
SCG2
SCGB1A1
SCGB1C2
SCGB1D1
SCGB1D2
SCGB2A1
SCGB2A2
SCGB3A1
SCGN
SCN1B
SCNN1B
SCRG1
SDC4
SDS
SEC14L3
SELE
SELENBP1
SELENOP
SELENOS
SELL
SELPLG
SEMA3B
SEMA3G
SERINC2
SERPINA1
SERPINA5
SERPINA6
SERPINB1
SERPINB11
SERPINB2
SERPINB3
SERPINE1
SERPINE2
SERPINF1
SERPING1
SERPINH1
SERPINI1
SERTAD1
SERTM1
SFN
SFRP1
SFRP4
SGK1
SGO1
SH2D1A
SH3GLB2
SH3YL1
SHISA3
SHMT2
SIGLEC1
SIGLEC14
SIX6
SKA1
SKAP2
SLAMF7
SLC10A4
SLC14A1
SLC18A2
SLC19A2
SLC1A6
SLC25A25
SLC25A47
SLC26A2
SLC2A1
SLC34A2
SLC35G1
SLC37A2
SLC40A1
SLC6A14
SLC6A7
SLC9A1
SLC9A3R1
SLC9A3R2
SLCO2A1
SLCO2B1
SLCO4A1-AS1
SLN
SLPI
SMC4
SMCO3
SMIM22
SMIM25
SMIM36
SNAI1
SNCG
SNHG18
SNHG19
SNHG25
SNTB2
SNTN
SOCS1
SOCS2
SOCS3
SOD2
SOD3
SORCS2
SOSTDC1
SOX10
SOX11
SOX17
SOX18
SOX2
SOX4
SOX9
SPARC
SPARCL1
SPATS2L
SPC25
SPI1
SPIB
SPINK1
SPINK4
SPINT3
SPP1
SPRR1B
SPRR2A
SPRR2D
SPRR2F
SPRR3
SPRY1
SPSB1
SQSTM1
SRGAP3-AS2
SRGN
SRM
SRPRB
SRSF7
SSC5D
SSR2
SSR3
SST
SSTR2
ST6GALNAC1
STAB1
STAT1
STATH
STC1
STEAP4
STMN1
STMN2
STMN4
STOML3
STX11
STXBP2
SULT1E1
SUN3
SURF4
SV2C
SYCE2
SYCP1
SYNJ2
SYT1
SYT4
SYT5
SYT6
SYT8
TAC1
TAC3
TAC4
TACC3
TACSTD2
TAF10
TAGAP
TAGLN
TAGLN2
TAP1
TBX2
TBXA2R
TCF21
TCHH
TCIM
TCL1A
TDRD9
TENT5A
TF
TFCP2L1
TFF1
TFF2
TFF3
TFG
TFPI2
TGFBI
TGFBR2
TGIF1
TGM2
THBD
THBS1
THBS2
THEMIS
THEMIS2
THRB
THSD7A
THY1
TIGIT
TIMP1
TIMP3
TIMP4
TINAGL1
TK1
TLE4
TM4SF1
TM4SF18
TM4SF4
TMC5
TMC8
TMED3
TMEM119
TMEM132D-AS1
TMEM158
TMEM176A
TMEM176B
TMEM190
TMEM204
TMEM205
TMEM213
TMEM233
TMEM238L
TMEM31
TMEM61
TMEM88
TMIGD3
TMPRSS11E
TMPRSS11F
TMSB10
TMSB15A
TMSB4X
TNC
TNF
TNFAIP3
TNFAIP6
TNFAIP8L1
TNFRSF12A
TNFRSF13B
TNFRSF18
TNFRSF1B
TNFRSF4
TNFSF10
TNFSF13B
TNFSF14
TNFSF18
TNNC1
TNNI1
TNNI3
TNNT3
TNS1
TNS4
TOMM20
TOP2A
TPBG
TPGS1
TPH1
TPM2
TPM4
TPPP3
TPSAB1
TPSB2
TPT1
TPX2
TRAC
TRBC1
TRBC2
TRDC
TRDN
TREM1
TREM2
TRGC1
TRGC2
TRIB1
TRIB3
TRIM31
TRIM47
TRIM54
TROAP
TSC22D3
TSHB
TSPAN1
TSPAN12
TSPAN13
TSPAN18
TSPAN7
TSPAN8
TSPO
TTN
TTR
TTYH1
TUBA1A
TUBA1B
TUBA1C
TUBA3D
TUBA3E
TUBA4A
TUBA4B
TUBB
TUBB2A
TUBB2B
TUBB4B
TXNIP
TYMP
TYMS
TYROBP
UBB
UBD
UBE2C
UBE2M
UBE2S
UBE2T
UCMA
UCN
UCP2
UGT2B7
ULBP1
UNCX
UPK3B
USH1C
VAMP5
VCAM1
VCAN
VCX
VCX3A
VCX3B
VDAC1
VENTX
VGF
VGLL1
VIM
VIM-AS1
VMO1
VMP1
VNN3
VSIG4
VSIR
VTN
VWA1
VWF
WARS
WDFY4
WDR38
WEE1
WFDC2
WFDC6
WNT7B
WWTR1
XCL1
XCL2
XCR1
XIRP1
XIRP2
XIST
YIPF2
YPEL5
Z98257.1
ZBED2
ZBTB38
ZC3HAV1
ZEB2
ZFP36
ZFP36L1
ZFP36L2
ZMYND10
ZNF165
ZNF292
ZNF295-AS1
ZNF331
ZNF396
ZNF556
ZNF620
ZNF667
ZNF683
ZNF90
ZWINT

## Sheet: S3.differentially_expressed_gen
gene	p_val	avg_log2FC	pct.1	pct.2	p_val_adj	cluster
PRL	0	4.54813	0.842	0.246	0	T00_PTTG1
PENK	0	3.20801	0.37	0.075	0	T00_PTTG1
S100A4	0	1.76002	0.269	0.018	0	T00_PTTG1
HEPACAM2	0	1.15035	0.617	0.126	0	T00_PTTG1
HLA-B	0	1.1073	0.766	0.494	0	T00_PTTG1
ENO3	0	1.10656	0.317	0.016	0	T00_PTTG1
POU1F1	0	1.09988	0.759	0.338	0	T00_PTTG1
TLE4	0	1.00174	0.631	0.202	0	T00_PTTG1
VGF	0	0.966057	0.377	0.049	0	T00_PTTG1
HLA-A	0	0.686052	0.821	0.686	0	T00_PTTG1
THSD7A	0	0.598981	0.422	0.056	0	T00_PTTG1
HTATSF1	0	0.575287	0.678	0.363	0	T00_PTTG1
SKAP2	0	0.569316	0.426	0.087	0	T00_PTTG1
TSPAN13	0	0.536637	0.763	0.492	0	T00_PTTG1
EEF1B2	0	0.483389	0.666	0.48	0	T00_PTTG1
HLA-C	0	0.463398	0.812	0.584	0	T00_PTTG1
ANGPT1	0	0.451655	0.318	0.022	0	T00_PTTG1
SURF4	0	0.433763	0.504	0.193	0	T00_PTTG1
AC003092.1	0	0.428369	0.306	0.005	0	T00_PTTG1
TENT5A	0	0.426616	0.59	0.316	0	T00_PTTG1
NDRG1	0	0.416245	0.41	0.133	0	T00_PTTG1
CXXC5	0	0.409345	0.525	0.263	0	T00_PTTG1
FKBP11	0	0.4008	0.423	0.207	0	T00_PTTG1
ANXA1	0	0.398901	0.273	0.045	0	T00_PTTG1
THRB	0	0.391092	0.453	0.142	0	T00_PTTG1
LINC02489	0	0.389435	0.552	0.331	0	T00_PTTG1
INO80E	0	0.378909	0.42	0.106	0	T00_PTTG1
CHMP2B	0	0.374314	0.516	0.269	0	T00_PTTG1
CAMTA2	0	0.372304	0.385	0.105	0	T00_PTTG1
ECM1	0	0.371462	0.246	0.013	0	T00_PTTG1
ASS1	0	0.367162	0.292	0.049	0	T00_PTTG1
ASB4	0	0.364269	0.344	0.092	0	T00_PTTG1
SSR3	0	0.36384	0.552	0.339	0	T00_PTTG1
FAM20C	0	0.334036	0.253	0.018	0	T00_PTTG1
SCN1B	0	0.32272	0.213	0.023	0	T00_PTTG1
SYT1	0	0.316402	0.583	0.244	0	T00_PTTG1
NRN1	0	0.312293	0.249	0.052	0	T00_PTTG1
ASNS	0	0.310682	0.371	0.101	0	T00_PTTG1
CD63	0	0.307731	0.886	0.758	0	T00_PTTG1
RIIAD1	0	0.307131	0.496	0.268	0	T00_PTTG1
RGS16	0	0.303336	0.496	0.173	0	T00_PTTG1
PSMB9	0	0.303155	0.308	0.054	0	T00_PTTG1
TMEM158	0	0.295782	0.2	0.015	0	T00_PTTG1
CMIP	0	0.28807	0.389	0.122	0	T00_PTTG1
COL1A2	0	0.288042	0.252	0.025	0	T00_PTTG1
ANXA11	0	0.286968	0.347	0.052	0	T00_PTTG1
TNFRSF18	0	0.28362	0.234	0.008	0	T00_PTTG1
KRT18	0	0.282948	0.585	0.292	0	T00_PTTG1
CNIH2	0	0.278213	0.224	0.062	0	T00_PTTG1
EEF1A2	0	0.273325	0.245	0.061	0	T00_PTTG1
HSPA1A	0	0.272098	0.417	0.236	0	T00_PTTG1
PSMB8	0	0.270384	0.432	0.171	0	T00_PTTG1
LHX3	0	0.264407	0.282	0.022	0	T00_PTTG1
BCAT1	0	0.261785	0.334	0.106	0	T00_PTTG1
GARS	0	0.257003	0.47	0.201	0	T00_PTTG1
NME1	0	0.255031	0.488	0.246	0	T00_PTTG1
RPL18A	2.31376e-275	0.363986	0.95	0.86	7.75988e-271	T00_PTTG1
RPL12	6.70836e-169	0.271977	0.929	0.847	2.24985e-164	T00_PTTG1
GNAS	5.65327e-49	0.629824	0.848	0.816	1.89599e-44	T00_PTTG1
GH1	7.60402e-17	0.740991	0.269	0.35	2.55024e-12	T00_PTTG1
RPS6	2.18995e-12	0.321328	0.968	0.91	7.34465e-08	T00_PTTG1
NENF	0	2.71135	0.814	0.19	0	T01_GH1_NENF
OTOS	0	1.59779	0.88	0.291	0	T01_GH1_NENF
RAC1	0	1.52454	0.752	0.232	0	T01_GH1_NENF
CPE	0	1.44683	0.918	0.486	0	T01_GH1_NENF
BAG1	0	1.41413	0.895	0.41	0	T01_GH1_NENF
NBL1	0	1.41379	0.569	0.079	0	T01_GH1_NENF
BRI3	0	1.3849	0.666	0.168	0	T01_GH1_NENF
SRM	0	1.32026	0.514	0.059	0	T01_GH1_NENF
TPT1	0	1.30697	0.994	0.826	0	T01_GH1_NENF
BAALC	0	1.27151	0.553	0.073	0	T01_GH1_NENF
MIR7-3HG	0	1.16569	0.999	0.749	0	T01_GH1_NENF
IMPA2	0	1.14725	0.609	0.153	0	T01_GH1_NENF
NPDC1	0	1.10392	0.68	0.236	0	T01_GH1_NENF
OLFM1	0	1.04046	0.557	0.16	0	T01_GH1_NENF
GAS6	0	1.01001	0.444	0.056	0	T01_GH1_NENF
COX6A2	0	0.997815	0.437	0.077	0	T01_GH1_NENF
RPL30	0	0.933823	0.996	0.798	0	T01_GH1_NENF
FAM173A	0	0.926801	0.486	0.105	0	T01_GH1_NENF
SNHG18	0	0.904717	0.608	0.192	0	T01_GH1_NENF
TTN	0	0.89037	0.346	0.037	0	T01_GH1_NENF
GLRX5	0	0.848255	0.419	0.082	0	T01_GH1_NENF
PSTPIP1	0	0.843359	0.344	0.026	0	T01_GH1_NENF
ASPDH	0	0.834897	0.519	0.158	0	T01_GH1_NENF
AC129507.4	0	0.830685	0.422	0.087	0	T01_GH1_NENF
RPL35A	0	0.828081	0.999	0.885	0	T01_GH1_NENF
KRT10	0	0.799216	0.839	0.409	0	T01_GH1_NENF
HPCAL1	0	0.795923	0.398	0.08	0	T01_GH1_NENF
RPL24	0	0.750308	0.997	0.84	0	T01_GH1_NENF
RPL10A	0	0.741308	0.994	0.804	0	T01_GH1_NENF
B3GNT5	0	0.715899	0.344	0.075	0	T01_GH1_NENF
RPS10	0	0.689118	0.989	0.772	0	T01_GH1_NENF
AC044849.1	0	0.629176	0.268	0.038	0	T01_GH1_NENF
CEBPB	0	0.605333	0.282	0.036	0	T01_GH1_NENF
RABAC1	0	0.588945	0.936	0.625	0	T01_GH1_NENF
PTMS	0	0.58552	0.507	0.193	0	T01_GH1_NENF
TOMM20	0	0.564505	0.711	0.394	0	T01_GH1_NENF
RPL22L1	0	0.559772	0.516	0.231	0	T01_GH1_NENF
PHACTR3	0	0.55865	0.27	0.046	0	T01_GH1_NENF
ITM2C	0	0.543692	0.884	0.518	0	T01_GH1_NENF
SCGB3A1	0	0.538834	0.246	0.028	0	T01_GH1_NENF
NELL2	0	0.529529	0.424	0.17	0	T01_GH1_NENF
H1FX	0	0.528313	0.378	0.118	0	T01_GH1_NENF
RPSA	0	0.526365	0.976	0.728	0	T01_GH1_NENF
BNIP3	0	0.516512	0.598	0.313	0	T01_GH1_NENF
APOL4	0	0.480059	0.216	0.036	0	T01_GH1_NENF
ARG2	0	0.468078	0.411	0.193	0	T01_GH1_NENF
C9orf24	0	0.464543	0.293	0.064	0	T01_GH1_NENF
CBLN1	0	0.460312	0.243	0.065	0	T01_GH1_NENF
UBB	0	0.442811	0.989	0.814	0	T01_GH1_NENF
PITX1	0	0.441406	0.512	0.234	0	T01_GH1_NENF
CCDC151	0	0.439484	0.289	0.104	0	T01_GH1_NENF
POLR2J3.1	0	0.438427	0.575	0.309	0	T01_GH1_NENF
THY1	0	0.435616	0.37	0.15	0	T01_GH1_NENF
TPGS1	0	0.418332	0.216	0.053	0	T01_GH1_NENF
RPS28	0	0.413587	1	0.942	0	T01_GH1_NENF
PAPPA2	0	0.397682	0.201	0.034	0	T01_GH1_NENF
RPL7A	0	0.395502	0.998	0.862	0	T01_GH1_NENF
TNNC1	0	0.381896	0.127	0.01	0	T01_GH1_NENF
AC116614.1	0	0.374843	0.152	0.005	0	T01_GH1_NENF
UBE2M	0	0.356535	0.277	0.109	0	T01_GH1_NENF
RAMP3	0	0.355816	0.179	0.018	0	T01_GH1_NENF
GNAL	0	0.341127	0.253	0.097	0	T01_GH1_NENF
RARRES3	0	0.336818	0.214	0.047	0	T01_GH1_NENF
TAF10	0	0.322465	0.213	0.07	0	T01_GH1_NENF
C1orf194	0	0.307102	0.236	0.076	0	T01_GH1_NENF
SNCG	0	0.302812	0.288	0.069	0	T01_GH1_NENF
CTGF	0	0.295867	0.192	0.05	0	T01_GH1_NENF
CUTA	0	0.286516	0.917	0.698	0	T01_GH1_NENF
NPTX2	0	0.283425	0.138	0.024	0	T01_GH1_NENF
CD320	0	0.278134	0.403	0.223	0	T01_GH1_NENF
METRN	0	0.268109	0.308	0.123	0	T01_GH1_NENF
RGCC	0	0.258591	0.173	0.062	0	T01_GH1_NENF
SNHG25	0	0.25818	0.384	0.177	0	T01_GH1_NENF
B2M	0	0.254349	1	0.88	0	T01_GH1_NENF
PRKG1	0	0.251121	0.133	0.037	0	T01_GH1_NENF
CD79B	0	2.3685	0.717	0.083	0	T02_GH1_JUNB
GADD45G	0	1.34646	0.512	0.129	0	T02_GH1_JUNB
TDRD9	0	1.33172	0.754	0.227	0	T02_GH1_JUNB
NCALD	0	1.25516	0.555	0.159	0	T02_GH1_JUNB
MEG3	0	1.19412	0.997	0.624	0	T02_GH1_JUNB
IFI27	0	1.09077	0.344	0.071	0	T02_GH1_JUNB
NGB	0	1.00709	0.287	0.015	0	T02_GH1_JUNB
THBS2	0	0.890396	0.285	0.024	0	T02_GH1_JUNB
TMEM233	0	0.865732	0.393	0.058	0	T02_GH1_JUNB
RACK1	0	0.858936	0.997	0.816	0	T02_GH1_JUNB
GALNT8	0	0.797193	0.303	0.028	0	T02_GH1_JUNB
RPL8	0	0.796744	1	0.923	0	T02_GH1_JUNB
AREG	0	0.789112	0.174	0.024	0	T02_GH1_JUNB
DCLK1	0	0.773889	0.349	0.07	0	T02_GH1_JUNB
DUSP6	0	0.767776	0.344	0.075	0	T02_GH1_JUNB
CDKN2A	0	0.697926	0.404	0.107	0	T02_GH1_JUNB
MBD2	0	0.696198	0.263	0.053	0	T02_GH1_JUNB
RPS18	0	0.650962	1	0.949	0	T02_GH1_JUNB
RPLP0	0	0.599341	0.985	0.744	0	T02_GH1_JUNB
ANKS1B	0	0.597364	0.428	0.136	0	T02_GH1_JUNB
MEG8	0	0.571491	0.415	0.144	0	T02_GH1_JUNB
LINC02475	0	0.56742	0.24	0.039	0	T02_GH1_JUNB
PARD6G-AS1	0	0.544047	0.201	0.035	0	T02_GH1_JUNB
CREM	0	0.543934	0.488	0.23	0	T02_GH1_JUNB
TMED3	0	0.49332	0.714	0.382	0	T02_GH1_JUNB
AC097478.1	0	0.44473	0.149	0.009	0	T02_GH1_JUNB
ELL2	0	0.35491	0.339	0.136	0	T02_GH1_JUNB
MANF	0	0.35157	0.457	0.239	0	T02_GH1_JUNB
FKBP10	0	0.337882	0.334	0.144	0	T02_GH1_JUNB
IMPDH2	0	0.33743	0.429	0.227	0	T02_GH1_JUNB
PTPRN	0	0.336212	0.516	0.278	0	T02_GH1_JUNB
FABP6	0	0.298311	0.14	0.029	0	T02_GH1_JUNB
PCSK1	0	0.295875	0.198	0.056	0	T02_GH1_JUNB
RBFOX1	0	0.292826	0.118	0.024	0	T02_GH1_JUNB
PRKCZ	0	0.291892	0.173	0.047	0	T02_GH1_JUNB
CCNO	0	0.289638	0.182	0.063	0	T02_GH1_JUNB
SSR2	0	0.284824	0.612	0.367	0	T02_GH1_JUNB
C9orf135	0	0.275244	0.274	0.12	0	T02_GH1_JUNB
HOXB6	0	0.271699	0.101	0.01	0	T02_GH1_JUNB
NRGN	0	0.263167	0.106	0.008	0	T02_GH1_JUNB
S100A16	0	0.260311	0.108	0.007	0	T02_GH1_JUNB
ANKRD37	6.37092e-304	0.30831	0.303	0.142	2.13668e-299	T02_GH1_JUNB
ZNF667	9.16562e-294	0.311229	0.279	0.129	3.07396e-289	T02_GH1_JUNB
FNDC9	1.3608e-284	0.277246	0.227	0.094	4.56384e-280	T02_GH1_JUNB
CYCS	1.86733e-277	0.251495	0.791	0.53	6.26265e-273	T02_GH1_JUNB
NPM1	3.77871e-210	0.269929	0.948	0.717	1.2673e-205	T02_GH1_JUNB
PCK1	0	1.1547	0.301	0.028	0	T03_PRL
GHRH	0	1.01569	0.395	0.014	0	T03_PRL
HES6	0	0.889358	0.429	0.067	0	T03_PRL
CCDC96	0	0.585659	0.368	0.045	0	T03_PRL
C1GALT1C1	0	0.577852	0.611	0.204	0	T03_PRL
ZNF331	0	0.562565	0.591	0.214	0	T03_PRL
EFEMP1	0	0.491463	0.244	0.011	0	T03_PRL
ARL4A	0	0.443064	0.53	0.188	0	T03_PRL
TNFAIP8L1	0	0.420403	0.266	0.026	0	T03_PRL
NR1D1	0	0.400571	0.373	0.108	0	T03_PRL
RAB3A	0	0.386933	0.634	0.261	0	T03_PRL
CHST1	0	0.358973	0.231	0.026	0	T03_PRL
EIF3G	0	0.35842	0.768	0.368	0	T03_PRL
DNAJC12	0	0.352871	0.508	0.185	0	T03_PRL
MYH6	0	0.341671	0.172	0.035	0	T03_PRL
OSR2	0	0.328887	0.145	0.015	0	T03_PRL
AP2A1	0	0.325539	0.38	0.125	0	T03_PRL
LINC00473	0	0.316905	0.252	0.072	0	T03_PRL
HS3ST1	0	0.308227	0.185	0.025	0	T03_PRL
FAM118A	0	0.295157	0.312	0.105	0	T03_PRL
PBXIP1	0	0.287441	0.644	0.331	0	T03_PRL
CNTN2	0	0.269474	0.194	0.034	0	T03_PRL
ITM2A	0	0.263668	0.213	0.042	0	T03_PRL
KCNK1	0	0.261912	0.438	0.185	0	T03_PRL
AK5	0	0.257876	0.155	0.012	0	T03_PRL
NAB2	0	0.257308	0.215	0.053	0	T03_PRL
NKAPL	0	0.255441	0.247	0.066	0	T03_PRL
TUBA4A	0	0.250043	0.329	0.111	0	T03_PRL
RGS5	0	5.20709	0.821	0.008	0	T04_PRL_VMO1
ADIRF	0	4.8635	0.783	0.013	0	T04_PRL_VMO1
NDUFA4L2	0	4.36879	0.719	0.044	0	T04_PRL_VMO1
MYL9	0	4.22117	0.687	0.01	0	T04_PRL_VMO1
TAGLN	0	4.15665	0.523	0.011	0	T04_PRL_VMO1
BGN	0	3.57384	0.567	0.003	0	T04_PRL_VMO1
CCL2	0	3.56507	0.42	0.008	0	T04_PRL_VMO1
IFITM3	0	3.50555	0.683	0.044	0	T04_PRL_VMO1
ACTA2	0	3.47431	0.397	0.007	0	T04_PRL_VMO1
IGFBP7	0	3.43671	0.643	0.066	0	T04_PRL_VMO1
MFGE8	0	3.36215	0.584	0.057	0	T04_PRL_VMO1
TPM2	0	3.34711	0.506	0.006	0	T04_PRL_VMO1
HSPA6	0	3.32618	0.418	0.029	0	T04_PRL_VMO1
CRIP1	0	3.25563	0.53	0.044	0	T04_PRL_VMO1
HIGD1B	0	3.24525	0.469	0.001	0	T04_PRL_VMO1
MGP	0	2.899	0.346	0.01	0	T04_PRL_VMO1
VIM	0	2.74944	0.491	0.024	0	T04_PRL_VMO1
HES1	0	2.65733	0.403	0.024	0	T04_PRL_VMO1
IFITM2	0	2.53271	0.411	0.014	0	T04_PRL_VMO1
COX4I2	0	2.52245	0.334	0.001	0	T04_PRL_VMO1
SPARCL1	0	2.48171	0.498	0.041	0	T04_PRL_VMO1
GJA4	0	2.21249	0.302	0.004	0	T04_PRL_VMO1
PGF	0	2.13276	0.276	0.004	0	T04_PRL_VMO1
GEM	0	2.11122	0.274	0.026	0	T04_PRL_VMO1
PLAC9	0	2.04775	0.269	0.009	0	T04_PRL_VMO1
IFITM1	0	1.99926	0.245	0.01	0	T04_PRL_VMO1
TINAGL1	0	1.99115	0.264	0.004	0	T04_PRL_VMO1
FRZB	0	1.95274	0.229	0.001	0	T04_PRL_VMO1
CYR61	0	1.92125	0.238	0.018	0	T04_PRL_VMO1
ARHGDIB	0	1.90195	0.27	0.011	0	T04_PRL_VMO1
CAVIN1	0	1.85513	0.244	0.01	0	T04_PRL_VMO1
ZFP36L1	0	1.83742	0.295	0.023	0	T04_PRL_VMO1
SERPING1	0	1.82548	0.228	0.008	0	T04_PRL_VMO1
SERPINH1	0	1.79103	0.223	0.013	0	T04_PRL_VMO1
CAVIN3	0	1.74195	0.222	0.008	0	T04_PRL_VMO1
COL18A1	0	1.71091	0.198	0.011	0	T04_PRL_VMO1
IGFBP6	0	1.67806	0.181	0.013	0	T04_PRL_VMO1
MYH11	0	1.67192	0.175	0.005	0	T04_PRL_VMO1
CAV1	0	1.66405	0.183	0.005	0	T04_PRL_VMO1
NOTCH3	0	1.657	0.183	0.001	0	T04_PRL_VMO1
PDGFRB	0	1.63896	0.181	0.001	0	T04_PRL_VMO1
IER3	0	1.59747	0.207	0.023	0	T04_PRL_VMO1
FN1	0	1.55438	0.151	0.005	0	T04_PRL_VMO1
PPP1R14A	0	1.52934	0.179	0.005	0	T04_PRL_VMO1
ESAM	0	1.49416	0.171	0.005	0	T04_PRL_VMO1
MYLK	0	1.4352	0.162	0.007	0	T04_PRL_VMO1
EPAS1	0	1.32685	0.163	0.018	0	T04_PRL_VMO1
NR2F1	0	1.31017	0.135	0.005	0	T04_PRL_VMO1
PLAT	0	1.3096	0.154	0.003	0	T04_PRL_VMO1
COL6A2	0	1.27484	0.141	0.002	0	T04_PRL_VMO1
ANGPTL4	0	1.22273	0.113	0.001	0	T04_PRL_VMO1
AXL	0	1.2185	0.134	0.005	0	T04_PRL_VMO1
CRISPLD2	0	1.205	0.128	0.002	0	T04_PRL_VMO1
MCAM	0	1.18182	0.126	0.005	0	T04_PRL_VMO1
ADAMTS1	0	1.11844	0.12	0.003	0	T04_PRL_VMO1
EHD2	0	1.08637	0.12	0.001	0	T04_PRL_VMO1
DKK3	0	1.06437	0.12	0.003	0	T04_PRL_VMO1
A2M	2.51736e-290	1.01816	0.132	0.015	8.44272e-286	T04_PRL_VMO1
GATA2	1.31062e-270	1.19877	0.158	0.022	4.39557e-266	T04_PRL_VMO1
PHLDA2	1.06075e-261	1.1278	0.113	0.012	3.55753e-257	T04_PRL_VMO1
NUPR1	8.37681e-237	0.882302	0.101	0.011	2.80941e-232	T04_PRL_VMO1
SRGN	1.63758e-211	0.781133	0.156	0.026	5.49211e-207	T04_PRL_VMO1
EPHX1	9.42461e-208	1.30683	0.187	0.037	3.16082e-203	T04_PRL_VMO1
AGT	2.14332e-195	1.72587	0.278	0.081	7.18827e-191	T04_PRL_VMO1
FLNA	4.21228e-186	0.884622	0.103	0.014	1.41271e-181	T04_PRL_VMO1
LBH	8.07157e-127	1.21165	0.162	0.042	2.70704e-122	T04_PRL_VMO1
TAGLN2	3.38559e-103	1.46981	0.236	0.091	1.13546e-98	T04_PRL_VMO1
GNG11	2.13042e-96	0.943417	0.12	0.03	7.145e-92	T04_PRL_VMO1
CYBA	4.17815e-90	0.497773	0.124	0.031	1.40127e-85	T04_PRL_VMO1
SPRY1	7.36866e-49	1.06763	0.178	0.082	2.4713e-44	T04_PRL_VMO1
FILIP1L	2.24664e-43	0.775545	0.1	0.036	7.53478e-39	T04_PRL_VMO1
LGALS3	2.63668e-43	0.866218	0.122	0.049	8.84289e-39	T04_PRL_VMO1
ADM	1.2568e-41	0.83698	0.106	0.04	4.21504e-37	T04_PRL_VMO1
BST2	1.59007e-36	0.736548	0.116	0.048	5.33278e-32	T04_PRL_VMO1
EMP3	3.39961e-30	0.73194	0.114	0.052	1.14016e-25	T04_PRL_VMO1
BAG3	3.87804e-25	0.980528	0.141	0.077	1.30062e-20	T04_PRL_VMO1
MARCKSL1	1.82621e-22	0.642299	0.105	0.052	6.12474e-18	T04_PRL_VMO1
PDLIM1	1.20219e-21	0.527166	0.117	0.06	4.03192e-17	T04_PRL_VMO1
NFKBIZ	3.61369e-17	0.61828	0.107	0.058	1.21196e-12	T04_PRL_VMO1
PABPC1	2.20862e-16	0.324788	0.245	0.411	7.40727e-12	T04_PRL_VMO1
TMEM205	1.4074e-12	0.267936	0.203	0.32	4.72014e-08	T04_PRL_VMO1
CDK2AP2	1.26005e-08	0.314935	0.101	0.165	0.000422595	T04_PRL_VMO1
PDLIM2	2.61156e-07	0.34948	0.121	0.187	0.00875867	T04_PRL_VMO1
DDX39A	4.31592e-06	0.306819	0.068	0.11	0.144747	T04_PRL_VMO1
ARL4D	1.35619e-05	0.537138	0.11	0.084	0.454838	T04_PRL_VMO1
VMP1	0.00389638	0.491666	0.146	0.192	1	T04_PRL_VMO1
DHRS2	0	2.49584	0.601	0.02	0	T05_GH1_PRL
TAC1	0	2.41189	0.453	0.005	0	T05_GH1_PRL
GDF15	0	2.15185	0.369	0.012	0	T05_GH1_PRL
LY96	0	1.71667	0.538	0.065	0	T05_GH1_PRL
ANGPT2	0	1.67509	0.331	0.019	0	T05_GH1_PRL
METRNL	0	1.55981	0.46	0.035	0	T05_GH1_PRL
SUN3	0	1.46104	0.407	0.005	0	T05_GH1_PRL
CLEC2B	0	1.38055	0.402	0.011	0	T05_GH1_PRL
AKR1B10	0	1.37967	0.374	0.047	0	T05_GH1_PRL
FAM53A	0	1.33063	0.389	0.021	0	T05_GH1_PRL
MTHFD2	0	1.09845	0.539	0.196	0	T05_GH1_PRL
FRG2C	0	1.0918	0.268	0.003	0	T05_GH1_PRL
ARF1	0	0.995248	0.84	0.501	0	T05_GH1_PRL
TRIB3	0	0.950009	0.257	0.043	0	T05_GH1_PRL
AP005482.1	0	0.936292	0.264	0.003	0	T05_GH1_PRL
CCDC144NL-AS1	0	0.914253	0.279	0.004	0	T05_GH1_PRL
HIST1H2AE	0	0.862185	0.3	0.036	0	T05_GH1_PRL
VCX	0	0.860778	0.13	0.002	0	T05_GH1_PRL
GULP1	0	0.84795	0.257	0.013	0	T05_GH1_PRL
TNNI3	0	0.81795	0.243	0.007	0	T05_GH1_PRL
PRSS23	0	0.816995	0.335	0.078	0	T05_GH1_PRL
PSAT1	0	0.777373	0.218	0.02	0	T05_GH1_PRL
ZNF556	0	0.689904	0.187	0.002	0	T05_GH1_PRL
CPXM2	0	0.625997	0.178	0.002	0	T05_GH1_PRL
TUBA1C	0	0.580353	0.222	0.043	0	T05_GH1_PRL
HIST1H2BG	0	0.57422	0.278	0.074	0	T05_GH1_PRL
FAM81B	0	0.520978	0.181	0.018	0	T05_GH1_PRL
PLPP2	0	0.435379	0.154	0.011	0	T05_GH1_PRL
INHBE	1.28589e-302	0.494906	0.152	0.028	4.31263e-298	T05_GH1_PRL
JPT1	3.11604e-288	0.632795	0.377	0.141	1.04506e-283	T05_GH1_PRL
GOLIM4	4.9145e-281	0.712556	0.377	0.143	1.64822e-276	T05_GH1_PRL
NOV	5.91811e-277	0.542903	0.155	0.032	1.98482e-272	T05_GH1_PRL
PSMD4	7.52148e-272	0.678878	0.596	0.314	2.52255e-267	T05_GH1_PRL
NR0B1	3.82812e-229	0.380603	0.165	0.039	1.28388e-224	T05_GH1_PRL
CLDN7	4.46102e-224	0.440492	0.221	0.066	1.49614e-219	T05_GH1_PRL
CRABP1	6.58574e-223	0.358254	0.175	0.043	2.20873e-218	T05_GH1_PRL
TACC3	1.08407e-212	0.595011	0.181	0.049	3.63577e-208	T05_GH1_PRL
COPB2	4.18304e-204	0.649895	0.419	0.205	1.40291e-199	T05_GH1_PRL
ISCA1	4.91745e-201	0.613357	0.492	0.262	1.64921e-196	T05_GH1_PRL
SMC4	2.18678e-196	0.523035	0.262	0.096	7.33403e-192	T05_GH1_PRL
F12	2.78198e-183	0.361936	0.13	0.032	9.33021e-179	T05_GH1_PRL
PSMB8-AS1	6.66914e-172	0.418993	0.178	0.056	2.2367e-167	T05_GH1_PRL
CD55	2.74243e-170	0.561556	0.326	0.145	9.19755e-166	T05_GH1_PRL
MRPL24	5.44728e-164	0.507573	0.376	0.184	1.82691e-159	T05_GH1_PRL
EIF4EBP1	2.95419e-163	0.511842	0.204	0.072	9.90777e-159	T05_GH1_PRL
OAS1	1.94619e-152	0.379284	0.144	0.041	6.52715e-148	T05_GH1_PRL
ILF2	7.56307e-149	0.500393	0.534	0.325	2.5365e-144	T05_GH1_PRL
TFG	1.26439e-148	0.477811	0.485	0.28	4.24052e-144	T05_GH1_PRL
PSMB6	8.38466e-144	0.415059	0.743	0.523	2.81205e-139	T05_GH1_PRL
SRPRB	1.6736e-137	0.506092	0.328	0.164	5.61293e-133	T05_GH1_PRL
PYCR1	1.17981e-133	0.419812	0.219	0.089	3.95685e-129	T05_GH1_PRL
SHMT2	7.56754e-133	0.382694	0.215	0.086	2.538e-128	T05_GH1_PRL
ZNF165	5.41071e-130	0.335782	0.176	0.063	1.81465e-125	T05_GH1_PRL
ERICH1	3.26654e-128	0.44316	0.275	0.125	1.09553e-123	T05_GH1_PRL
DEFB119	1.2664e-123	0.32661	0.106	0.028	4.24725e-119	T05_GH1_PRL
COTL1	9.34001e-107	0.287963	0.127	0.042	3.13245e-102	T05_GH1_PRL
MX1	3.08006e-95	0.338346	0.216	0.098	1.03299e-90	T05_GH1_PRL
SELENOS	1.77067e-94	0.28095	0.618	0.422	5.93849e-90	T05_GH1_PRL
IFI35	2.11298e-82	0.261265	0.145	0.058	7.0865e-78	T05_GH1_PRL
CPVL	1.05175e-81	0.326534	0.198	0.092	3.52736e-77	T05_GH1_PRL
TPM4	1.76679e-80	0.395094	0.242	0.127	5.92547e-76	T05_GH1_PRL
TFPI2	1.86695e-73	0.311588	0.105	0.038	6.26139e-69	T05_GH1_PRL
HLA-F	2.89509e-71	0.25838	0.188	0.092	9.70956e-67	T05_GH1_PRL
DUSP14	1.75874e-69	0.30616	0.286	0.164	5.89846e-65	T05_GH1_PRL
TXNIP	2.12778e-67	0.305052	0.28	0.161	7.13615e-63	T05_GH1_PRL
ARPC1B	2.65561e-65	0.254492	0.373	0.24	8.90637e-61	T05_GH1_PRL
PIM3	1.49959e-59	0.263415	0.186	0.095	5.02934e-55	T05_GH1_PRL
KDELR3	1.78254e-56	0.311673	0.208	0.115	5.97828e-52	T05_GH1_PRL
IFIT3	0	1.33195	0.462	0.044	0	T06_SON
TTR	0	1.07364	0.227	0.032	0	T06_SON
RSAD2	0	0.985075	0.313	0.021	0	T06_SON
IFI44L	0	0.95624	0.258	0.024	0	T06_SON
SAMD9	0	0.928458	0.292	0.027	0	T06_SON
HERC5	0	0.716409	0.248	0.029	0	T06_SON
ADH1A	0	0.655241	0.196	0.033	0	T06_SON
RCN3	0	0.64496	0.215	0.038	0	T06_SON
OASL	0	0.524066	0.119	0.002	0	T06_SON
PDE1C	0	0.474049	0.156	0.02	0	T06_SON
ADCYAP1	2.68343e-291	0.311296	0.114	0.014	8.99968e-287	T06_SON
TAP1	6.15343e-265	0.601781	0.236	0.058	2.06374e-260	T06_SON
ALDH1A3	1.66468e-221	0.389522	0.153	0.029	5.583e-217	T06_SON
FHL2	1.90114e-216	0.486617	0.195	0.046	6.37604e-212	T06_SON
FAM198B	5.80132e-207	0.264855	0.102	0.015	1.94565e-202	T06_SON
NEFM	1.28784e-193	0.658548	0.253	0.075	4.31916e-189	T06_SON
ACSS3	5.00942e-190	0.467809	0.179	0.043	1.68006e-185	T06_SON
IGFBP7-AS1	7.71605e-187	0.41163	0.16	0.036	2.58781e-182	T06_SON
TNFSF10	5.02958e-163	0.381789	0.131	0.028	1.68682e-158	T06_SON
RGS10	6.09389e-146	0.257424	0.152	0.038	2.04377e-141	T06_SON
HLA-G	1.82701e-103	0.273789	0.112	0.029	6.12743e-99	T06_SON
SPP1	5.13183e-100	0.304871	0.104	0.026	1.72111e-95	T06_SON
COCH	2.72462e-99	0.288939	0.198	0.074	9.13782e-95	T06_SON
BTN3A2	2.75793e-88	0.354086	0.213	0.09	9.24956e-84	T06_SON
FBXO32	0	0.422458	0.16	0.043	0	T07_TSHB
CALCB	0	0.394404	0.143	0.033	0	T07_TSHB
PMP22	0	0.381527	0.158	0.026	0	T07_TSHB
SHISA3	0	0.361875	0.118	0.007	0	T07_TSHB
SCGB1D2	0	0.320037	0.107	0.01	0	T07_TSHB
GNLY	0	5.76041	0.29	0.001	0	T08_ISG15
CCL5	0	5.17202	0.71	0.003	0	T08_ISG15
NKG7	0	4.63448	0.659	0	0	T08_ISG15
IL32	0	4.3902	0.682	0.011	0	T08_ISG15
CXCR4	0	4.29015	0.65	0.011	0	T08_ISG15
GZMA	0	3.83155	0.502	0	0	T08_ISG15
CCL4	0	3.60199	0.507	0.018	0	T08_ISG15
CD52	0	3.55442	0.521	0.013	0	T08_ISG15
KLRB1	0	3.46708	0.35	0	0	T08_ISG15
TRAC	0	3.15717	0.433	0.004	0	T08_ISG15
CD7	0	3.13664	0.442	0	0	T08_ISG15
CST7	0	3.0814	0.484	0	0	T08_ISG15
TRBC2	0	3.07326	0.406	0	0	T08_ISG15
CD3D	0	3.06373	0.456	0	0	T08_ISG15
CORO1A	0	3.01209	0.502	0.015	0	T08_ISG15
RGS1	0	2.95948	0.424	0.013	0	T08_ISG15
CD69	0	2.91465	0.387	0.003	0	T08_ISG15
GZMB	0	2.88588	0.253	0	0	T08_ISG15
GZMH	0	2.63594	0.313	0	0	T08_ISG15
CTSW	0	2.58231	0.35	0.001	0	T08_ISG15
TRBC1	0	2.56716	0.286	0	0	T08_ISG15
CD3E	0	2.3498	0.364	0	0	T08_ISG15
LSP1	0	2.29559	0.369	0.007	0	T08_ISG15
LTB	0	2.2932	0.23	0.001	0	T08_ISG15
RAC2	0	2.20049	0.369	0.001	0	T08_ISG15
LAPTM5	0	2.18604	0.387	0.011	0	T08_ISG15
FXYD5	0	2.14856	0.323	0.012	0	T08_ISG15
LCK	0	2.07998	0.276	0	0	T08_ISG15
ALOX5AP	0	2.04458	0.263	0.006	0	T08_ISG15
CD2	0	2.0341	0.281	0	0	T08_ISG15
ITGB2	0	1.97554	0.258	0.006	0	T08_ISG15
PRF1	0	1.95121	0.184	0	0	T08_ISG15
CD37	0	1.90767	0.281	0.004	0	T08_ISG15
GMFG	0	1.79805	0.286	0.01	0	T08_ISG15
CD3G	0	1.75437	0.24	0	0	T08_ISG15
CD53	0	1.73199	0.272	0.005	0	T08_ISG15
FYB1	0	1.71293	0.249	0.007	0	T08_ISG15
CD8B	0	1.6834	0.171	0.001	0	T08_ISG15
TRDC	0	1.64397	0.129	0	0	T08_ISG15
XCL2	0	1.58361	0.143	0	0	T08_ISG15
CD48	0	1.53488	0.212	0.002	0	T08_ISG15
FGFBP2	0	1.53104	0.115	0	0	T08_ISG15
PTPN7	0	1.51445	0.171	0.003	0	T08_ISG15
CLIC3	0	1.42747	0.157	0.003	0	T08_ISG15
LCP1	0	1.36818	0.18	0.003	0	T08_ISG15
TAGAP	0	1.35339	0.175	0.002	0	T08_ISG15
CYTIP	0	1.33071	0.157	0.001	0	T08_ISG15
SH2D1A	0	1.31182	0.129	0	0	T08_ISG15
TRGC2	0	1.24143	0.134	0	0	T08_ISG15
LINC01871	0	1.23273	0.115	0	0	T08_ISG15
TIGIT	0	1.10107	0.101	0	0	T08_ISG15
GYPC	2.06703e-305	1.73	0.217	0.007	6.93241e-301	T08_ISG15
PTPRC	5.9374e-288	2.39041	0.369	0.02	1.99129e-283	T08_ISG15
EVI2B	2.37346e-279	1.15943	0.147	0.003	7.96012e-275	T08_ISG15
HCLS1	1.33726e-273	1.4806	0.198	0.006	4.48491e-269	T08_ISG15
GIMAP7	1.2706e-217	1.07405	0.115	0.003	4.26135e-213	T08_ISG15
GPR65	5.54178e-216	0.928104	0.101	0.002	1.8586e-211	T08_ISG15
LITAF	7.05381e-199	2.17381	0.327	0.023	2.36571e-194	T08_ISG15
AC004687.1	4.41169e-182	1.05718	0.111	0.003	1.47959e-177	T08_ISG15
TNFRSF1B	2.18385e-174	1.03767	0.115	0.003	7.32419e-170	T08_ISG15
S100A10	2.69826e-160	1.81748	0.313	0.025	9.04941e-156	T08_ISG15
CD74	9.13979e-158	1.4257	0.53	0.071	3.0653e-153	T08_ISG15
CD44	7.68419e-107	1.75613	0.226	0.02	2.57712e-102	T08_ISG15
ARL4C	1.65907e-102	1.34741	0.166	0.011	5.56421e-98	T08_ISG15
TNFAIP3	1.11375e-98	1.76717	0.221	0.02	3.73531e-94	T08_ISG15
TYROBP	7.35478e-94	1.6706	0.203	0.017	2.46665e-89	T08_ISG15
GPR183	6.07425e-88	1.04942	0.147	0.01	2.03718e-83	T08_ISG15
DUSP2	8.73001e-83	1.60922	0.171	0.015	2.92787e-78	T08_ISG15
PLAC8	3.74136e-79	1.21121	0.12	0.008	1.25478e-74	T08_ISG15
FCER1G	5.01253e-68	1.43582	0.157	0.014	1.6811e-63	T08_ISG15
HLA-DPA1	1.53823e-47	0.942291	0.249	0.046	5.15893e-43	T08_ISG15
ZFP36L2	3.94756e-43	1.83856	0.253	0.053	1.32393e-38	T08_ISG15
HLA-DPB1	1.67468e-40	1.18843	0.249	0.052	5.61654e-36	T08_ISG15
VSIR	8.47376e-36	0.867105	0.101	0.011	2.84193e-31	T08_ISG15
GBP2	2.05726e-35	0.924588	0.115	0.015	6.89963e-31	T08_ISG15
CCL4L2	8.2048e-31	1.33662	0.12	0.017	2.75172e-26	T08_ISG15
HLA-DRB1	4.95389e-28	0.72373	0.189	0.041	1.66143e-23	T08_ISG15
DUSP4	4.135e-27	1.59483	0.189	0.045	1.3868e-22	T08_ISG15
CEMIP2	5.61581e-23	1.04475	0.134	0.027	1.88343e-18	T08_ISG15
CTSS	2.18078e-22	0.816183	0.106	0.018	7.31391e-18	T08_ISG15
CCL3	7.29564e-18	0.55461	0.111	0.023	2.44681e-13	T08_ISG15
UCP2	3.52867e-13	1.10639	0.152	0.05	1.18344e-08	T08_ISG15
TUBB	0.00497519	0.37533	0.226	0.379	1	T08_ISG15
AC058791.1	1.12899e-07	0.62451	0.088	0.12	0.00378639	T09_GZMK
PTTG1	0	2.91272	0.505	0.032	0	T10_SST
UBE2C	0	2.69774	0.383	0.002	0	T10_SST
NUSAP1	0	2.37689	0.426	0.006	0	T10_SST
CENPF	0	2.32119	0.371	0.005	0	T10_SST
PBK	0	2.09277	0.379	0.001	0	T10_SST
TOP2A	0	1.93683	0.313	0.001	0	T10_SST
CDK1	0	1.89752	0.38	0.029	0	T10_SST
UBE2T	0	1.80064	0.426	0.046	0	T10_SST
CCNB1	0	1.76808	0.251	0.022	0	T10_SST
PCLAF	0	1.68652	0.362	0.014	0	T10_SST
CDKN3	0	1.52104	0.327	0.024	0	T10_SST
MAD2L1	0	1.51827	0.36	0.022	0	T10_SST
GGH	0	1.45149	0.371	0.029	0	T10_SST
BIRC5	0	1.33582	0.277	0.001	0	T10_SST
CENPW	0	1.28848	0.329	0.022	0	T10_SST
ZWINT	0	1.26945	0.345	0.013	0	T10_SST
CCNB2	0	1.24024	0.213	0.001	0	T10_SST
SPC25	0	1.13412	0.213	0.001	0	T10_SST
PRC1	0	1.09348	0.248	0.004	0	T10_SST
HMMR	0	1.06656	0.206	0.001	0	T10_SST
NUF2	0	1.00384	0.203	0.002	0	T10_SST
ASPM	0	0.988193	0.16	0.001	0	T10_SST
NEK2	0	0.98544	0.186	0.002	0	T10_SST
CDC20	0	0.966309	0.158	0.001	0	T10_SST
CDCA3	0	0.960557	0.213	0.004	0	T10_SST
GTSE1	0	0.945621	0.205	0.003	0	T10_SST
MKI67	0	0.906691	0.205	0.001	0	T10_SST
TPX2	0	0.878382	0.198	0.002	0	T10_SST
APOLD1	0	0.852207	0.185	0.01	0	T10_SST
TROAP	0	0.80788	0.174	0.001	0	T10_SST
ZMYND10	0	0.80278	0.209	0.021	0	T10_SST
CENPA	0	0.801331	0.141	0.001	0	T10_SST
TMSB15A	0	0.79986	0.189	0.003	0	T10_SST
CCNA2	0	0.792178	0.163	0.001	0	T10_SST
RACGAP1	0	0.787462	0.193	0.007	0	T10_SST
CENPN	0	0.769424	0.209	0.018	0	T10_SST
AURKB	0	0.761068	0.18	0.001	0	T10_SST
CENPU	0	0.735804	0.188	0.003	0	T10_SST
TYMS	0	0.726515	0.202	0.003	0	T10_SST
AURKA	0	0.7216	0.145	0.004	0	T10_SST
CENPM	0	0.707337	0.207	0.004	0	T10_SST
KNSTRN	0	0.692106	0.167	0.018	0	T10_SST
MND1	0	0.67926	0.172	0.001	0	T10_SST
CENPK	0	0.669544	0.196	0.004	0	T10_SST
RRM2	0	0.646701	0.143	0.004	0	T10_SST
SGO1	0	0.645514	0.167	0.002	0	T10_SST
HMGB3	0	0.618866	0.146	0.012	0	T10_SST
CDCA8	0	0.580071	0.119	0.002	0	T10_SST
MXD3	0	0.553438	0.145	0.006	0	T10_SST
KIFC1	0	0.547743	0.139	0.001	0	T10_SST
PIMREG	0	0.534147	0.116	0.003	0	T10_SST
ARHGAP11A	0	0.533655	0.142	0.004	0	T10_SST
ASF1B	0	0.52179	0.159	0.006	0	T10_SST
NDC80	0	0.520833	0.117	0	0	T10_SST
TK1	0	0.472956	0.139	0.001	0	T10_SST
POC1A	0	0.435058	0.124	0.004	0	T10_SST
CLSPN	0	0.40837	0.115	0.003	0	T10_SST
FOXM1	0	0.359717	0.114	0.001	0	T10_SST
ATAD2	4.02759e-264	0.589311	0.182	0.034	1.35077e-259	T10_SST
CDKN2D	6.96838e-263	1.02131	0.263	0.067	2.33706e-258	T10_SST
HIST1H2BJ	3.86287e-204	0.53491	0.113	0.018	1.29553e-199	T10_SST
CCNA1	4.00265e-115	0.468384	0.135	0.037	1.34241e-110	T10_SST
CRNDE	2.63941e-89	0.424346	0.142	0.046	8.85207e-85	T10_SST
RAB13	8.70005e-59	0.257441	0.122	0.046	2.91782e-54	T10_SST
WEE1	8.15989e-27	0.251116	0.11	0.054	2.73666e-22	T10_SST
HLA-DRA	0	6.28885	0.936	0.016	0	T11_FSHB
C1QB	0	5.60029	0.777	0.004	0	T11_FSHB
C1QA	0	5.54014	0.783	0.008	0	T11_FSHB
CCL3L1	0	5.50295	0.704	0.004	0	T11_FSHB
C1QC	0	5.05312	0.735	0.002	0	T11_FSHB
CXCL8	0	3.97815	0.464	0.007	0	T11_FSHB
CD14	0	3.77352	0.556	0.05	0	T11_FSHB
AIF1	0	3.757	0.681	0.002	0	T11_FSHB
APOC1	0	3.52701	0.428	0.002	0	T11_FSHB
HLA-DQA1	0	3.45536	0.516	0.002	0	T11_FSHB
HLA-DMA	0	3.4374	0.62	0.008	0	T11_FSHB
APOE	0	3.43514	0.399	0.005	0	T11_FSHB
MS4A7	0	3.36381	0.562	0.001	0	T11_FSHB
LYZ	0	3.35544	0.368	0.002	0	T11_FSHB
MS4A6A	0	3.34224	0.556	0.001	0	T11_FSHB
HLA-DRB5	0	3.216	0.314	0.002	0	T11_FSHB
SGK1	0	2.99775	0.546	0.058	0	T11_FSHB
LST1	0	2.92657	0.486	0.001	0	T11_FSHB
CD68	0	2.92547	0.5	0.005	0	T11_FSHB
RNASE1	0	2.73907	0.212	0.006	0	T11_FSHB
IL1B	0	2.61581	0.276	0.004	0	T11_FSHB
PLAUR	0	2.56209	0.387	0.016	0	T11_FSHB
HLA-DMB	0	2.54333	0.436	0.001	0	T11_FSHB
LGMN	0	2.5007	0.391	0.061	0	T11_FSHB
RNASE6	0	2.48415	0.408	0.001	0	T11_FSHB
MS4A4A	0	2.34034	0.359	0.001	0	T11_FSHB
CD83	0	2.32893	0.4	0.034	0	T11_FSHB
LIPA	0	2.29534	0.348	0.05	0	T11_FSHB
IGSF6	0	2.28392	0.359	0.002	0	T11_FSHB
FOLR2	0	2.20688	0.31	0.001	0	T11_FSHB
FGL2	0	2.04841	0.313	0.008	0	T11_FSHB
CXCL16	0	2.00048	0.344	0.028	0	T11_FSHB
CSF1R	0	1.95743	0.31	0	0	T11_FSHB
IFI30	0	1.9195	0.271	0.004	0	T11_FSHB
PTPRE	0	1.80419	0.289	0.076	0	T11_FSHB
HLA-DQA2	0	1.79809	0.189	0.001	0	T11_FSHB
VSIG4	0	1.78184	0.26	0	0	T11_FSHB
CLEC7A	0	1.7409	0.264	0	0	T11_FSHB
CFD	0	1.74049	0.208	0.018	0	T11_FSHB
GPR34	0	1.72199	0.254	0	0	T11_FSHB
DAB2	0	1.71143	0.247	0.012	0	T11_FSHB
FCGR3A	0	1.70281	0.239	0	0	T11_FSHB
LPAR6	0	1.69625	0.269	0.006	0	T11_FSHB
HMOX1	0	1.69367	0.176	0.018	0	T11_FSHB
PYCARD	0	1.65303	0.288	0.019	0	T11_FSHB
TMEM176B	0	1.64209	0.311	0.064	0	T11_FSHB
PLEK	0	1.62372	0.243	0	0	T11_FSHB
TYMP	0	1.61369	0.228	0.012	0	T11_FSHB
CXCL2	0	1.61173	0.138	0.006	0	T11_FSHB
TREM2	0	1.61057	0.208	0	0	T11_FSHB
CTSZ	0	1.58454	0.3	0.069	0	T11_FSHB
C1orf162	0	1.58435	0.244	0.002	0	T11_FSHB
LY86	0	1.56366	0.258	0	0	T11_FSHB
PLD4	0	1.52532	0.213	0	0	T11_FSHB
CXCL3	0	1.4985	0.108	0.002	0	T11_FSHB
CYBB	0	1.48852	0.223	0.001	0	T11_FSHB
STX11	0	1.46614	0.215	0.012	0	T11_FSHB
MAFB	0	1.4502	0.204	0.005	0	T11_FSHB
MAF	0	1.44253	0.211	0.006	0	T11_FSHB
C3	0	1.43221	0.205	0.002	0	T11_FSHB
PMAIP1	0	1.42445	0.206	0.021	0	T11_FSHB
ZEB2	0	1.41779	0.22	0.003	0	T11_FSHB
CD86	0	1.41649	0.204	0.001	0	T11_FSHB
BCL2A1	0	1.41508	0.177	0.001	0	T11_FSHB
MPEG1	0	1.3953	0.191	0	0	T11_FSHB
LILRB4	0	1.39188	0.217	0	0	T11_FSHB
CH25H	0	1.35697	0.12	0.003	0	T11_FSHB
MNDA	0	1.34979	0.187	0	0	T11_FSHB
KLF2	0	1.34632	0.21	0.033	0	T11_FSHB
JAML	0	1.30356	0.146	0.001	0	T11_FSHB
MAP3K8	0	1.30275	0.196	0.026	0	T11_FSHB
KLF4	0	1.29978	0.202	0.035	0	T11_FSHB
ADAP2	0	1.29589	0.207	0.002	0	T11_FSHB
C3AR1	0	1.28783	0.186	0	0	T11_FSHB
LGALS9	0	1.28632	0.211	0.003	0	T11_FSHB
CSF2RA	0	1.28403	0.187	0	0	T11_FSHB
STAB1	0	1.24628	0.152	0.001	0	T11_FSHB
PRDM1	0	1.23674	0.141	0.001	0	T11_FSHB
IRF8	0	1.2339	0.17	0.001	0	T11_FSHB
LAIR1	0	1.22275	0.184	0.001	0	T11_FSHB
P2RY13	0	1.20122	0.162	0.001	0	T11_FSHB
CD163	0	1.19822	0.145	0	0	T11_FSHB
SLCO2B1	0	1.1802	0.18	0.001	0	T11_FSHB
GLIPR1	0	1.16301	0.193	0.011	0	T11_FSHB
ABI3	0	1.16125	0.171	0.001	0	T11_FSHB
FCGR1A	0	1.15051	0.163	0	0	T11_FSHB
MSR1	0	1.13898	0.163	0	0	T11_FSHB
TNFSF13B	0	1.11005	0.168	0.002	0	T11_FSHB
RAB31	0	1.10587	0.165	0.021	0	T11_FSHB
CD300A	0	1.09765	0.155	0	0	T11_FSHB
SERPINA1	0	1.08943	0.123	0.002	0	T11_FSHB
PLIN2	0	1.08664	0.132	0.012	0	T11_FSHB
ICAM1	0	1.08636	0.131	0.005	0	T11_FSHB
CXCL12	0	1.08075	0.148	0.004	0	T11_FSHB
ACP5	0	1.07998	0.116	0.002	0	T11_FSHB
KCTD12	0	1.07517	0.169	0.012	0	T11_FSHB
TGFBI	0	1.05935	0.157	0.001	0	T11_FSHB
PTGER4	0	1.04331	0.14	0.001	0	T11_FSHB
HCK	0	1.04105	0.156	0	0	T11_FSHB
HAVCR2	0	1.01366	0.151	0	0	T11_FSHB
SPI1	0	1.0116	0.136	0.003	0	T11_FSHB
PTGS2	0	1.00327	0.111	0.004	0	T11_FSHB
THEMIS2	0	0.99585	0.137	0.004	0	T11_FSHB
HAMP	0	0.965482	0.107	0.001	0	T11_FSHB
OLR1	0	0.950075	0.109	0	0	T11_FSHB
RAB32	0	0.935767	0.145	0.009	0	T11_FSHB
EVI2A	0	0.929415	0.138	0	0	T11_FSHB
OLFML3	0	0.920785	0.105	0.001	0	T11_FSHB
LCP2	0	0.912445	0.13	0.001	0	T11_FSHB
PTAFR	0	0.908724	0.139	0.002	0	T11_FSHB
IGF1	0	0.896403	0.135	0.015	0	T11_FSHB
ADORA3	0	0.886382	0.119	0	0	T11_FSHB
MRC1	0	0.873672	0.101	0	0	T11_FSHB
GAL3ST4	0	0.847706	0.127	0.001	0	T11_FSHB
CD84	0	0.83952	0.126	0	0	T11_FSHB
PLTP	0	0.833741	0.123	0.009	0	T11_FSHB
CARD16	0	0.82765	0.102	0.003	0	T11_FSHB
FPR1	0	0.819638	0.108	0	0	T11_FSHB
CX3CR1	0	0.808126	0.107	0	0	T11_FSHB
SELPLG	0	0.791443	0.122	0.001	0	T11_FSHB
GIMAP4	0	0.789692	0.107	0.001	0	T11_FSHB
ADAM28	0	0.768814	0.104	0.003	0	T11_FSHB
HPGDS	0	0.731358	0.103	0	0	T11_FSHB
CXorf21	0	0.714837	0.1	0.002	0	T11_FSHB
OTUD1	4.03251e-304	1.4377	0.212	0.046	1.35242e-299	T11_FSHB
NR4A3	2.03902e-289	1.11364	0.159	0.028	6.83846e-285	T11_FSHB
VAMP5	3.41223e-239	1.00434	0.14	0.025	1.14439e-234	T11_FSHB
C2orf80	2.60678e-238	0.761504	0.111	0.016	8.74264e-234	T11_FSHB
TGIF1	4.71389e-170	0.790066	0.114	0.023	1.58094e-165	T11_FSHB
RBM47	2.35182e-151	0.675786	0.106	0.022	7.88753e-147	T11_FSHB
TMEM176A	3.70284e-125	0.886496	0.153	0.046	1.24186e-120	T11_FSHB
CTSH	2.01185e-105	0.978685	0.195	0.077	6.74734e-101	T11_FSHB
HBEGF	2.06307e-60	0.978732	0.145	0.063	6.91913e-56	T11_FSHB
B4GALT1	3.59082e-55	0.968251	0.134	0.059	1.20429e-50	T11_FSHB
SOD2	1.80658e-49	0.991602	0.176	0.093	6.05891e-45	T11_FSHB
SPATS2L	3.20897e-19	0.447113	0.101	0.058	1.07622e-14	T11_FSHB
STC1	0	3.68807	0.55	0.016	0	T12_POMC
SLC9A3R2	0	3.63606	0.677	0.043	0	T12_POMC
TM4SF1	0	3.6227	0.625	0.007	0	T12_POMC
CLDN5	0	3.58566	0.547	0.004	0	T12_POMC
PLVAP	0	3.41582	0.599	0.001	0	T12_POMC
EFNA1	0	3.36455	0.61	0.004	0	T12_POMC
VWF	0	3.00382	0.507	0	0	T12_POMC
RAMP2	0	2.97431	0.571	0.018	0	T12_POMC
EGFL7	0	2.7562	0.542	0.029	0	T12_POMC
HSPG2	0	2.53096	0.441	0.001	0	T12_POMC
AQP1	0	2.50545	0.426	0.007	0	T12_POMC
THBD	0	2.43575	0.424	0.005	0	T12_POMC
CLEC14A	0	2.41975	0.421	0.001	0	T12_POMC
ENG	0	2.38472	0.435	0.003	0	T12_POMC
TMEM88	0	2.31609	0.411	0.009	0	T12_POMC
EMP1	0	2.20998	0.393	0.009	0	T12_POMC
RND1	0	2.15345	0.332	0.003	0	T12_POMC
RBP7	0	2.09599	0.354	0.007	0	T12_POMC
IGFBP4	0	2.09572	0.359	0.004	0	T12_POMC
TIMP3	0	1.97305	0.34	0.008	0	T12_POMC
TGM2	0	1.93017	0.326	0.001	0	T12_POMC
FAM167B	0	1.81052	0.275	0.007	0	T12_POMC
ICAM2	0	1.79725	0.322	0.009	0	T12_POMC
CAVIN2	0	1.78403	0.306	0	0	T12_POMC
FLT1	0	1.76636	0.3	0	0	T12_POMC
EMCN	0	1.75353	0.294	0.001	0	T12_POMC
IGFBP3	0	1.75335	0.25	0.011	0	T12_POMC
EFNB2	0	1.70861	0.285	0.005	0	T12_POMC
PODXL	0	1.68761	0.269	0.004	0	T12_POMC
ECSCR	0	1.66545	0.303	0	0	T12_POMC
CD34	0	1.64012	0.285	0	0	T12_POMC
PECAM1	0	1.59596	0.275	0.002	0	T12_POMC
CD93	0	1.5374	0.261	0.001	0	T12_POMC
DNASE1L3	0	1.48018	0.18	0.002	0	T12_POMC
TMEM204	0	1.46494	0.241	0.001	0	T12_POMC
TCIM	0	1.43731	0.222	0.002	0	T12_POMC
EDN1	0	1.42642	0.154	0.001	0	T12_POMC
LDB2	0	1.41442	0.226	0	0	T12_POMC
COL4A1	0	1.37949	0.204	0.001	0	T12_POMC
HEG1	0	1.31265	0.226	0.009	0	T12_POMC
VWA1	0	1.29404	0.192	0.001	0	T12_POMC
TGFBR2	0	1.28739	0.206	0.002	0	T12_POMC
MMRN2	0	1.2834	0.218	0.001	0	T12_POMC
TNFRSF4	0	1.2729	0.171	0.001	0	T12_POMC
ADGRL4	0	1.24837	0.185	0	0	T12_POMC
SNAI1	0	1.23289	0.196	0.019	0	T12_POMC
LRRC32	0	1.22484	0.187	0.001	0	T12_POMC
NFIB	0	1.21184	0.219	0.007	0	T12_POMC
CDH5	0	1.20309	0.193	0	0	T12_POMC
IL6	0	1.19907	0.134	0.002	0	T12_POMC
FCN3	0	1.17474	0.131	0	0	T12_POMC
TM4SF18	0	1.14755	0.176	0	0	T12_POMC
GIMAP1	0	1.12535	0.18	0.001	0	T12_POMC
KDR	0	1.09667	0.168	0.001	0	T12_POMC
PTPRB	0	1.09475	0.179	0.002	0	T12_POMC
ADGRF5	0	1.06733	0.171	0	0	T12_POMC
SOX17	0	1.06297	0.171	0	0	T12_POMC
LIMS2	0	1.0526	0.184	0	0	T12_POMC
EDNRB	0	1.04752	0.139	0.001	0	T12_POMC
PCAT19	0	1.04525	0.169	0	0	T12_POMC
INHBB	0	1.03818	0.149	0.001	0	T12_POMC
PCDH17	0	1.02799	0.168	0.014	0	T12_POMC
COL4A2	0	1.01217	0.15	0.001	0	T12_POMC
CALCRL	0	1.00817	0.155	0.001	0	T12_POMC
WWTR1	0	0.996576	0.155	0.003	0	T12_POMC
AHNAK	0	0.989718	0.172	0.017	0	T12_POMC
ACVRL1	0	0.943367	0.146	0.001	0	T12_POMC
TFF3	0	0.940295	0.152	0.004	0	T12_POMC
CLEC3B	0	0.918398	0.145	0.001	0	T12_POMC
ROBO4	0	0.911014	0.136	0	0	T12_POMC
NES	0	0.906423	0.15	0.001	0	T12_POMC
FBLN2	0	0.906173	0.116	0.002	0	T12_POMC
SOX18	0	0.905811	0.137	0	0	T12_POMC
ESM1	0	0.889511	0.105	0.005	0	T12_POMC
DLL4	0	0.876643	0.133	0.001	0	T12_POMC
GBP4	0	0.811016	0.12	0.003	0	T12_POMC
TSPAN18	0	0.753996	0.109	0.001	0	T12_POMC
SLCO2A1	0	0.744258	0.112	0.001	0	T12_POMC
MYCT1	0	0.741479	0.11	0	0	T12_POMC
ALPL	0	0.680813	0.105	0.002	0	T12_POMC
EVA1B	0	0.674344	0.108	0.003	0	T12_POMC
LAMA4	0	0.612595	0.107	0.001	0	T12_POMC
PLK2	3.42969e-306	1.26028	0.218	0.028	1.15025e-301	T12_POMC
C11orf96	1.41584e-302	1.00523	0.166	0.017	4.74845e-298	T12_POMC
GJA1	5.02799e-300	0.960097	0.145	0.013	1.68629e-295	T12_POMC
TNS1	2.84044e-266	0.574886	0.102	0.007	9.52626e-262	T12_POMC
LMO2	4.57735e-245	0.679671	0.111	0.009	1.53515e-240	T12_POMC
FSCN1	1.15782e-234	1.01464	0.182	0.024	3.88308e-230	T12_POMC
CAV2	1.35358e-181	0.754007	0.12	0.014	4.53963e-177	T12_POMC
WARS	8.77637e-117	1.12019	0.2	0.051	2.94342e-112	T12_POMC
LDLR	8.27775e-107	0.755828	0.129	0.025	2.77619e-102	T12_POMC
DUSP5	6.8488e-90	0.786606	0.128	0.028	2.29695e-85	T12_POMC
ZC3HAV1	1.92247e-78	1.18199	0.219	0.077	6.44759e-74	T12_POMC
EHD4	7.00774e-34	0.676113	0.141	0.058	2.35026e-29	T12_POMC
MAFF	1.96212e-33	0.508979	0.115	0.042	6.58056e-29	T12_POMC
FAM107A	2.38524e-32	0.37065	0.134	0.053	7.99961e-28	T12_POMC
HSPA2	5.70636e-27	0.613775	0.138	0.063	1.9138e-22	T12_POMC
FAM84A	5.74751e-23	0.620012	0.101	0.043	1.9276e-18	T12_POMC
MIA	0	6.55187	0.945	0.009	0	T13_MIA
S100A1	0	5.3658	0.907	0.014	0	T13_MIA
AGR3	0	3.8116	0.629	0.007	0	T13_MIA
AGR2	0	3.75535	0.661	0.007	0	T13_MIA
CRYAB	0	3.48552	0.48	0.027	0	T13_MIA
SLPI	0	3.43254	0.804	0.034	0	T13_MIA
CLDN4	0	3.10445	0.509	0.047	0	T13_MIA
S100B	0	2.95586	0.431	0.01	0	T13_MIA
SCRG1	0	2.43476	0.317	0.002	0	T13_MIA
TTYH1	0	2.27415	0.334	0.002	0	T13_MIA
FABP7	0	2.21791	0.306	0.01	0	T13_MIA
MT3	0	2.16815	0.372	0.059	0	T13_MIA
USH1C	0	2.06098	0.289	0.004	0	T13_MIA
CRABP2	0	2.06046	0.4	0.072	0	T13_MIA
KRT19	0	2.05233	0.357	0.023	0	T13_MIA
FXYD1	0	1.77667	0.244	0.005	0	T13_MIA
MPZL2	0	1.67603	0.241	0.005	0	T13_MIA
GPHA2	0	1.65371	0.124	0.001	0	T13_MIA
LYPD1	0	1.57081	0.209	0.013	0	T13_MIA
FXYD3	0	1.54211	0.196	0.017	0	T13_MIA
SDC4	0	1.46092	0.192	0.021	0	T13_MIA
SELL	0	1.44772	0.18	0.001	0	T13_MIA
KRT17	0	1.35029	0.123	0.008	0	T13_MIA
TACSTD2	0	1.27472	0.162	0.006	0	T13_MIA
C6orf15	0	1.23091	0.132	0	0	T13_MIA
MGST1	0	1.21001	0.161	0.004	0	T13_MIA
ELF3	0	1.12654	0.164	0.017	0	T13_MIA
SOX9	0	1.10311	0.128	0.002	0	T13_MIA
LINC00844	0	1.10151	0.127	0.001	0	T13_MIA
C19orf33	0	1.0679	0.137	0.01	0	T13_MIA
SOX2	0	1.06678	0.132	0.004	0	T13_MIA
AKR1C3	0	1.0345	0.126	0.007	0	T13_MIA
TF	0	0.929279	0.117	0.003	0	T13_MIA
RHOV	0	0.904714	0.107	0.001	0	T13_MIA
KRT7	0	0.885169	0.11	0.002	0	T13_MIA
COL9A3	1.75056e-303	1.37668	0.176	0.021	5.87102e-299	T13_MIA
NNMT	7.09874e-291	1.11978	0.107	0.008	2.38078e-286	T13_MIA
CD24	7.74598e-287	1.47597	0.213	0.032	2.59785e-282	T13_MIA
F3	7.61775e-233	1.64762	0.297	0.069	2.55484e-228	T13_MIA
SAA1	2.50166e-189	1.61865	0.221	0.046	8.39006e-185	T13_MIA
CD82	5.46274e-160	0.920501	0.116	0.017	1.83209e-155	T13_MIA
SERPINE2	4.85342e-48	0.680995	0.114	0.036	1.62774e-43	T13_MIA
SLC9A3R1	9.01281e-35	0.764159	0.175	0.083	3.02272e-30	T13_MIA
TSPAN1	1.09153e-21	0.451721	0.139	0.07	3.66078e-17	T13_MIA
BPIFA1	0	6.67565	0.313	0.005	0	T14_ANXA1
BPIFB1	0	5.1726	0.45	0.002	0	T14_ANXA1
SCGB1A1	0	4.51568	0.135	0.002	0	T14_ANXA1
LCN2	0	4.48015	0.465	0.002	0	T14_ANXA1
CAPS	0	4.10434	0.492	0.018	0	T14_ANXA1
SAA2	0	3.78502	0.44	0.022	0	T14_ANXA1
LTF	0	3.73765	0.268	0.005	0	T14_ANXA1
TMEM190	0	3.65486	0.442	0.052	0	T14_ANXA1
C20orf85	0	3.32018	0.411	0.001	0	T14_ANXA1
PIGR	0	3.2747	0.433	0.001	0	T14_ANXA1
CES1	0	3.15401	0.52	0.001	0	T14_ANXA1
CXCL17	0	3.13688	0.494	0.001	0	T14_ANXA1
CYP4B1	0	2.94007	0.402	0	0	T14_ANXA1
CHI3L1	0	2.91005	0.18	0.002	0	T14_ANXA1
ALDH3A1	0	2.90208	0.26	0.001	0	T14_ANXA1
S100A9	0	2.73314	0.261	0.003	0	T14_ANXA1
PIFO	0	2.62613	0.392	0.072	0	T14_ANXA1
SNTN	0	2.57377	0.339	0	0	T14_ANXA1
PI3	0	2.56299	0.171	0	0	T14_ANXA1
RARRES1	0	2.55976	0.298	0.004	0	T14_ANXA1
SERPINB3	0	2.38453	0.18	0	0	T14_ANXA1
AL357093.2	0	2.38443	0.293	0.007	0	T14_ANXA1
HP	0	2.35316	0.108	0.001	0	T14_ANXA1
SMIM22	0	2.3463	0.47	0.08	0	T14_ANXA1
CXCL1	0	2.29663	0.177	0.001	0	T14_ANXA1
S100A2	0	2.26714	0.201	0.004	0	T14_ANXA1
C11orf88	0	2.19677	0.313	0.001	0	T14_ANXA1
LYPD2	0	2.0985	0.186	0	0	T14_ANXA1
OMG	0	2.08609	0.287	0.001	0	T14_ANXA1
NQO1	0	1.98718	0.289	0.02	0	T14_ANXA1
CCDC78	0	1.93433	0.289	0.01	0	T14_ANXA1
ODF3B	0	1.91529	0.331	0.019	0	T14_ANXA1
MMP7	0	1.87978	0.104	0	0	T14_ANXA1
TMC5	0	1.80001	0.286	0.002	0	T14_ANXA1
AC013264.1	0	1.77697	0.243	0.001	0	T14_ANXA1
CFAP126	0	1.74994	0.267	0.017	0	T14_ANXA1
AQP3	0	1.72232	0.305	0.004	0	T14_ANXA1
DYNLRB2	0	1.70354	0.271	0.016	0	T14_ANXA1
MORN5	0	1.66434	0.245	0.01	0	T14_ANXA1
MUC5B	0	1.64962	0.161	0.002	0	T14_ANXA1
GSTA1	0	1.63311	0.223	0	0	T14_ANXA1
ALOX15	0	1.62589	0.262	0.001	0	T14_ANXA1
MUC4	0	1.58795	0.273	0	0	T14_ANXA1
IGFBP2	0	1.56657	0.276	0.011	0	T14_ANXA1
C11orf97	0	1.5592	0.217	0.002	0	T14_ANXA1
ROPN1L	0	1.51851	0.236	0.008	0	T14_ANXA1
AKR1C1	0	1.47489	0.214	0.012	0	T14_ANXA1
CP	0	1.44778	0.25	0	0	T14_ANXA1
LDLRAD1	0	1.37479	0.207	0	0	T14_ANXA1
CDHR4	0	1.35796	0.196	0	0	T14_ANXA1
DEFB1	0	1.32672	0.11	0.001	0	T14_ANXA1
CCDC170	0	1.3149	0.215	0.003	0	T14_ANXA1
AC007906.2	0	1.31306	0.198	0.001	0	T14_ANXA1
MSMB	0	1.2214	0.102	0.001	0	T14_ANXA1
SAA4	0	1.21559	0.149	0.002	0	T14_ANXA1
RAMP1	0	1.21347	0.267	0.023	0	T14_ANXA1
FAM216B	0	1.18964	0.183	0	0	T14_ANXA1
DYDC2	0	1.16304	0.173	0.002	0	T14_ANXA1
CCDC17	0	1.16093	0.164	0.001	0	T14_ANXA1
ANKUB1	0	1.15684	0.168	0	0	T14_ANXA1
EFCAB1	0	1.12939	0.177	0	0	T14_ANXA1
FAM166B	0	1.123	0.171	0.001	0	T14_ANXA1
WDR38	0	1.1206	0.182	0	0	T14_ANXA1
CEACAM6	0	1.10201	0.163	0	0	T14_ANXA1
SLC6A14	0	1.10019	0.154	0.003	0	T14_ANXA1
CLDN10	0	1.09603	0.152	0	0	T14_ANXA1
TUBA4B	0	1.06027	0.163	0.001	0	T14_ANXA1
MUC1	0	1.0562	0.171	0.001	0	T14_ANXA1
STOML3	0	1.01438	0.163	0	0	T14_ANXA1
LINC00326	0	1.01283	0.125	0	0	T14_ANXA1
AKR1C2	0	0.968079	0.13	0.008	0	T14_ANXA1
SELENBP1	0	0.966154	0.174	0.012	0	T14_ANXA1
VIM-AS1	0	0.936995	0.115	0	0	T14_ANXA1
SFN	0	0.922579	0.117	0.001	0	T14_ANXA1
GPX2	0	0.905437	0.107	0	0	T14_ANXA1
TMEM213	0	0.893484	0.125	0	0	T14_ANXA1
ABCA13	0	0.88399	0.144	0	0	T14_ANXA1
EHF	0	0.835109	0.145	0.001	0	T14_ANXA1
CATSPERD	0	0.830386	0.12	0	0	T14_ANXA1
PSCA	0	0.810627	0.108	0	0	T14_ANXA1
CHST6	0	0.798037	0.118	0.001	0	T14_ANXA1
MUC16	0	0.789787	0.139	0	0	T14_ANXA1
SLC34A2	0	0.769957	0.124	0	0	T14_ANXA1
LINC01436	0	0.74995	0.11	0	0	T14_ANXA1
AC004832.1	0	0.724053	0.11	0	0	T14_ANXA1
CFH	0	0.717948	0.132	0.002	0	T14_ANXA1
CCL15	0	0.693935	0.105	0	0	T14_ANXA1
GABRP	0	0.686429	0.12	0.001	0	T14_ANXA1
EPPIN	0	0.678977	0.101	0	0	T14_ANXA1
C16orf89	0	0.622656	0.114	0.001	0	T14_ANXA1
TSPAN8	2.57597e-303	0.869706	0.119	0.007	8.63928e-299	T14_ANXA1
RRAD	4.04288e-236	0.893957	0.167	0.017	1.3559e-231	T14_ANXA1
MUC15	4.92263e-165	1.01654	0.174	0.025	1.65095e-160	T14_ANXA1
CST6	4.67945e-154	0.809708	0.126	0.015	1.56939e-149	T14_ANXA1
PRSS22	4.74709e-112	0.768277	0.155	0.027	1.59208e-107	T14_ANXA1
DHCR24	5.69415e-104	0.532723	0.126	0.02	1.90971e-99	T14_ANXA1
KRT23	2.93319e-96	0.791646	0.124	0.021	9.83734e-92	T14_ANXA1
IQGAP2	6.17149e-71	0.526673	0.105	0.019	2.0698e-66	T14_ANXA1
KLF5	4.01224e-69	0.864078	0.182	0.051	1.34562e-64	T14_ANXA1
RND3	5.06658e-60	0.644466	0.151	0.04	1.69923e-55	T14_ANXA1
GCLM	8.31617e-53	0.938999	0.179	0.059	2.78908e-48	T14_ANXA1
FOLR1	4.04999e-47	0.337648	0.135	0.037	1.35829e-42	T14_ANXA1
SERINC2	2.43777e-23	0.489691	0.123	0.051	8.1758e-19	T14_ANXA1
RNF19A	4.03038e-05	0.341067	0.124	0.087	1	T14_ANXA1
CXCL13	0	1.6918	0.393	0.005	0	T15_RGS5
CALB1	0	1.55976	0.411	0.015	0	T15_RGS5
NEFL	0	1.25106	0.32	0.037	0	T15_RGS5
NEUROD1	0	1.22409	0.267	0.016	0	T15_RGS5
PTH	0	1.17412	0.24	0.002	0	T15_RGS5
GAP43	0	0.881527	0.213	0.053	0	T15_RGS5
LINC02432	0	0.857663	0.195	0.008	0	T15_RGS5
SST	0	0.793918	0.198	0.04	0	T15_RGS5
CARTPT	0	0.773835	0.131	0.012	0	T15_RGS5
SSC5D	0	0.694262	0.211	0.045	0	T15_RGS5
MYBPHL	0	0.640175	0.139	0.014	0	T15_RGS5
DDR2	0	0.589291	0.174	0.048	0	T15_RGS5
C15orf48	0	0.573514	0.125	0.005	0	T15_RGS5
SERTM1	0	0.531505	0.13	0.021	0	T15_RGS5
LHB	0	2.67063	0.284	0.018	0	T16_PECAM1
FSHB	0	2.66689	0.314	0.011	0	T16_PECAM1
GATA3	0	1.12013	0.181	0.03	0	T16_PECAM1
C1orf115	2.92603e-112	0.577758	0.11	0.072	9.81331e-108	T16_PECAM1
AC084871.2	0	2.83251	0.3	0.003	0	T17_CD3D
RGS4	0	1.57592	0.153	0.031	0	T17_CD3D
CNKSR3	0	1.57034	0.139	0.006	0	T17_CD3D
ATF5	4.57324e-228	1.66046	0.148	0.045	1.53377e-223	T17_CD3D
PON3	1.20762e-17	0.818477	0.103	0.073	4.05012e-13	T17_CD3D
SLC10A4	0	2.07337	0.859	0.019	0	T18_CD68
TAC4	0	1.88768	0.742	0.011	0	T18_CD68
TSPAN12	0	1.73038	0.757	0.015	0	T18_CD68
ALKAL2	0	1.66742	0.618	0.006	0	T18_CD68
PNMT	0	1.59165	0.658	0.012	0	T18_CD68
ARL5B	0	1.57136	0.734	0.065	0	T18_CD68
ALAS1	0	1.52702	0.6	0.054	0	T18_CD68
LINC01432	0	1.3563	0.455	0.002	0	T18_CD68
C2CD4A	0	1.3549	0.482	0.029	0	T18_CD68
ERO1B	0	1.28062	0.683	0.065	0	T18_CD68
DDX3Y	0	1.26892	0.664	0.058	0	T18_CD68
PFKFB2	0	1.25956	0.635	0.04	0	T18_CD68
NFIL3	0	1.24329	0.607	0.027	0	T18_CD68
PELI1	0	1.21939	0.588	0.046	0	T18_CD68
PDE4D	0	1.18072	0.62	0.059	0	T18_CD68
FBXO33	0	1.13845	0.632	0.094	0	T18_CD68
COBL	0	1.12574	0.536	0.03	0	T18_CD68
FAM89A	0	1.11517	0.543	0.035	0	T18_CD68
KCNMA1	0	1.10179	0.57	0.047	0	T18_CD68
SLC2A1	0	1.07233	0.486	0.024	0	T18_CD68
NRIP1	0	1.06865	0.506	0.036	0	T18_CD68
ZBTB38	0	1.06352	0.609	0.138	0	T18_CD68
RYBP	0	1.05278	0.545	0.079	0	T18_CD68
SNTB2	0	1.02606	0.502	0.039	0	T18_CD68
IL6R-AS1	0	1.02535	0.285	0.014	0	T18_CD68
HOMER1	0	1.01259	0.483	0.036	0	T18_CD68
CITED2	0	1.00927	0.443	0.026	0	T18_CD68
SORCS2	0	0.939994	0.442	0.009	0	T18_CD68
CCK	0	0.93071	0.261	0.012	0	T18_CD68
SPSB1	0	0.922021	0.347	0.008	0	T18_CD68
GAREM1	0	0.905386	0.45	0.02	0	T18_CD68
CST1	0	0.821125	0.213	0.001	0	T18_CD68
HSD17B7	0	0.807982	0.401	0.078	0	T18_CD68
SLC19A2	0	0.805039	0.415	0.03	0	T18_CD68
LAMC2	0	0.802272	0.381	0.014	0	T18_CD68
PLOD2	0	0.793196	0.42	0.028	0	T18_CD68
TPBG	0	0.780771	0.412	0.019	0	T18_CD68
NUAK1	0	0.756163	0.378	0.029	0	T18_CD68
LAIR2	0	0.738854	0.113	0.002	0	T18_CD68
KIAA0040	0	0.722674	0.361	0.026	0	T18_CD68
SBNO2	0	0.720509	0.342	0.01	0	T18_CD68
IL6R	0	0.720167	0.33	0.012	0	T18_CD68
CPLX3	0	0.70798	0.313	0.004	0	T18_CD68
AC023157.3	0	0.697153	0.339	0.059	0	T18_CD68
PDK4	0	0.687332	0.33	0.041	0	T18_CD68
PDLIM3	0	0.666521	0.277	0.03	0	T18_CD68
PHLDB2	0	0.628588	0.257	0.004	0	T18_CD68
RASEF	0	0.602314	0.325	0.013	0	T18_CD68
ASCL1	0	0.587134	0.169	0.006	0	T18_CD68
FST	0	0.586197	0.222	0.003	0	T18_CD68
RERG	0	0.582905	0.297	0.008	0	T18_CD68
BSPRY	0	0.578528	0.332	0.028	0	T18_CD68
GBP1	0	0.573902	0.204	0.005	0	T18_CD68
PPIF	0	0.563765	0.286	0.035	0	T18_CD68
CLDN1	0	0.558945	0.269	0.004	0	T18_CD68
PLEKHO1	0	0.554982	0.249	0.013	0	T18_CD68
EGR3	0	0.547497	0.313	0.042	0	T18_CD68
SYNJ2	0	0.538575	0.198	0.019	0	T18_CD68
MNX1	0	0.530191	0.238	0.001	0	T18_CD68
UNCX	0	0.528749	0.237	0.001	0	T18_CD68
ETV7	0	0.51399	0.276	0.026	0	T18_CD68
PAQR9	0	0.502961	0.235	0.003	0	T18_CD68
TRDN	0	0.502584	0.234	0.002	0	T18_CD68
NELL1	0	0.494116	0.23	0.008	0	T18_CD68
CEL	0	0.48152	0.181	0.02	0	T18_CD68
CEP85	0	0.479863	0.217	0.017	0	T18_CD68
NFKB1	0	0.479842	0.232	0.025	0	T18_CD68
ZBED2	0	0.456739	0.206	0.001	0	T18_CD68
BBOX1	0	0.422026	0.182	0.002	0	T18_CD68
FBP1	0	0.414828	0.234	0.018	0	T18_CD68
FAM110C	0	0.405898	0.179	0.005	0	T18_CD68
VTN	0	0.402959	0.187	0.003	0	T18_CD68
CTSV	0	0.384266	0.198	0.013	0	T18_CD68
CDKN1C	0	0.371779	0.172	0.024	0	T18_CD68
PPP1R1B	0	0.365551	0.164	0.006	0	T18_CD68
LINC01497	0	0.361918	0.165	0.001	0	T18_CD68
KHDRBS3	0	0.336386	0.2	0.05	0	T18_CD68
PDE6H	0	0.335226	0.164	0.003	0	T18_CD68
AP000692.2	0	0.326652	0.109	0.006	0	T18_CD68
GJB7	0	0.296312	0.2	0.021	0	T18_CD68
KCNE4	0	0.289716	0.15	0.017	0	T18_CD68
SOCS1	0	0.286304	0.143	0.025	0	T18_CD68
AC092053.2	0	0.283644	0.12	0.003	0	T18_CD68
DIAPH2	0	0.259115	0.175	0.034	0	T18_CD68
ZNF620	2.05818e-118	0.438354	0.128	0.048	6.90273e-114	T18_CD68

## Sheet: S4.siRNA
Primers used for qRT-PCR analyses
Gene	Primer
PBK- forward	5′-GATGGTAGTCTGTGCCTTGCTATG -3′
PBK-reverse	5′-CCACTGTCTTTGTTCCGCTCTTC -3′
GGH- forward	5′-GACAACTTACTGACACTCACAAACAC-3′
GGH-reverse	5′- CTTCACAGACAGGCTCCACTTG-3′
Sequence of siRNA
Gene	Sequence
PBK-1-sense	5'- CCUUUAUGCGAUGAUCAUUTT -3'
PBK-1-antisense	5'- AAUGAUCAUCGCAUAAAGGTT -3'
PBK-2-sense	5'- CCUUAAUCACCCAAACAUUTT -3'
PBK-2-antisense	5'- AAUGUUUGGGUGAUUAAGGTT -3'
PBK-3-sense	5'- GGAGACAUAAAGUCUUCAATT-3'
PBK-3-antisense	5'- UUGAAGACUUUAUGUCUCCTT-3'
PBK-4-sense	5'-GCCAUGGAAACCCAAAGAATT -3'
PBK-4-antisense	5'-UUCUUUGGGUUUCCAUGGCTT -3'
GGH-1-sense	5'-UUCUUUGGGUUUCCAUGGCTT -3'
GGH-1-antisense	5'- UAUUCCGAUGAUGGGACGCTT -3'
GGH-2-sense	5'- CCUAACACAUUCAGGUUAUTT -3'
GGH-2-antisense	5'- AUAACCUGAAUGUGUUAGGTT -3'
GGH-3-sense	5'- GGAAGAAACUGCGAGGCAUTT -3'
GGH-3-antisense	5'-AUGCCUCGCAGUUUCUUCCTT -3'
GGH-4-sense	5'- CCACUUUGAGAACGAACUUTT -3
GGH-4-antisense	5'- AAGUUCGUUCUCAAAGUGGTT -3
